# Supplementary material for: A strain comparison of Campylobacter isolated from retail poultry and human clinical cases in Atlantic Canada
Source: PLoS One. 2019 May 8;14(5):e0215928. doi: 10.1371/journal.pone.0215928 (PMC6505856; doi:10.1371/journal.pone.0215928)
Supplement: S1 Appendix — (XLSX) [file pone.0215928.s001.xlsx]

## Sheet: Sheet1
Strain Name	Source	Sample type	Bone|Skin	CGF subtype	Cluster size	Chicken in Cluster	Human in Cluster	Campy Species	YEAR	cj0008 (486bp)	cj0033 (206bp)	cj0035 (541bp)	cj0057 (175bp)	cj0177 (399bp)	cj0181 (486bp)	cj0264 (406bp)	cj0297c (300bp)	cj0298c (198bp)	cj0307 (347bp)	cj0421c (127bp)	cj0483 (612bp)	cj0486 (301bp)	cj0566 (558bp)	cj0569 (399bp)	cj0570 (405bp)	cj0625 (498bp)	cj0728 (296bp)	cj0733 (441bp)	cj0736 (205bp)	cj0755 (101bp)	cj0860 (282bp)	cj0967 (301bp)	cj1134 (152bp)	cj1136 (510bp)	cj1141 (413bp)	cj1294 (160bp)	cj1324 (440bp)	cj1329 (307bp)	cj1334 (462bp)	cj1427c (613bp)	cj1431c (307bp)	cj1439 (307bp)	cj1550c (188bp)	cj1551 (241bp)	cj1552 (222bp)	cj1585 (630bp)	cj1679 (529bp)	cj1721 (415bp)	cj1727c (369bp)
cgfdb019916	Human	Stool		0008_001_005	1	0	1	jejuni	2013	0	0	1	1	1	1	0	1	1	1	1	0	0	0	0	1	1	1	1	1	1	0	1	0	0	0	1	0	1	1	0	0	0	1	1	1	1	0	0	0
cgfdb000049	Chicken	drumsticks	+|+	0011_003_001	4	3	1	jejuni	2012	0	0	1	1	1	1	0	1	1	1	1	0	0	0	0	1	1	1	1	1	1	0	1	1	0	0	1	1	1	1	1	0	0	1	1	0	1	0	0	0
cgfdb000050	Chicken	thighs	+|+	0011_003_001	4	3	1	jejuni	2012	0	0	1	1	1	1	0	1	1	1	1	0	0	0	0	1	1	1	1	1	1	0	1	1	0	0	1	1	1	1	1	0	0	1	1	0	1	0	0	0
cgfdb000051	Chicken	breast, fillet	-|-	0011_003_001	4	3	1	jejuni	2012	0	0	1	1	1	1	0	1	1	1	1	0	0	0	0	1	1	1	1	1	1	0	1	1	0	0	1	1	1	1	1	0	0	1	1	0	1	0	0	0
cgfdb019909	Human	Stool		0011_003_001	4	3	1	jejuni	2012	0	0	1	1	1	1	0	1	1	1	1	0	0	0	0	1	1	1	1	1	1	0	1	1	0	0	1	1	1	1	1	0	0	1	1	0	1	0	0	0
cgfdb000060	Human	Stool		0011_003_002	2	0	2	jejuni	2012	0	0	1	1	1	1	0	1	1	1	1	0	0	0	0	1	1	1	1	1	1	0	1	1	0	0	1	1	1	1	1	0	0	1	1	0	1	0	0	1
cgfdb019907	Human	Stool		0011_003_002	2	0	2	jejuni	2013	0	0	1	1	1	1	0	1	1	1	1	0	0	0	0	1	1	1	1	1	1	0	1	1	0	0	1	1	1	1	1	0	0	1	1	0	1	0	0	1
cgfdb000064	Chicken	drumsticks	+|+	0011_003_005	2	2	0	jejuni	2012	0	0	1	1	1	1	0	1	1	1	1	0	0	0	0	1	1	1	1	1	1	0	1	1	0	0	1	1	1	1	0	0	0	1	1	0	1	0	0	0
cgfdb000065	Chicken	wing, split	+|+	0011_003_005	2	2	0	jejuni	2012	0	0	1	1	1	1	0	1	1	1	1	0	0	0	0	1	1	1	1	1	1	0	1	1	0	0	1	1	1	1	0	0	0	1	1	0	1	0	0	0
cgfdb000066	Human	Stool		0011_003_006	1	0	1	jejuni	2012	0	0	1	1	1	1	0	1	1	1	1	0	0	0	0	1	1	1	1	1	0	0	1	1	0	0	1	1	1	1	1	0	0	1	1	0	1	0	0	1
cgfdb019910	Human	Stool		0011_003_007	1	0	1	jejuni	2013	0	0	1	1	1	1	0	1	1	1	1	0	0	0	0	1	1	1	1	1	1	0	1	1	0	0	1	1	1	1	1	0	0	1	1	0	1	1	0	1
cgfdb000068	Human	Stool		0011_004_001	1	0	1	jejuni	2012	0	1	1	1	1	1	0	1	1	1	1	0	0	0	0	1	1	1	1	1	1	0	1	1	0	0	1	1	1	1	1	0	0	1	1	0	1	0	0	1
cgfdb000081	Chicken	drumsticks	+|+	0011_004_005	1	1	0	jejuni	2012	0	0	1	1	1	0	0	1	1	1	1	0	0	0	0	1	1	1	1	1	1	0	1	1	0	0	1	1	1	1	1	0	0	1	1	0	1	0	0	0
cgfdb000082	Human	Stool		0011_004_006	1	0	1	jejuni	2012	0	1	1	1	1	1	0	1	1	1	1	0	0	0	0	1	1	1	1	1	1	0	1	1	0	0	1	1	1	1	1	0	0	1	1	0	1	1	0	1
cgfdb000115	Chicken	drumsticks	+|+	0012_001_002	4	3	1	jejuni	2012	0	0	1	1	1	1	0	1	1	1	1	0	0	0	0	1	1	1	1	1	1	0	1	1	0	0	1	1	1	1	1	0	0	1	1	1	1	0	0	1
cgfdb000116	Chicken	breast	+|+	0012_001_002	4	3	1	jejuni	2012	0	0	1	1	1	1	0	1	1	1	1	0	0	0	0	1	1	1	1	1	1	0	1	1	0	0	1	1	1	1	1	0	0	1	1	1	1	0	0	1
cgfdb000117	Chicken	thighs	+|+	0012_001_002	4	3	1	jejuni	2012	0	0	1	1	1	1	0	1	1	1	1	0	0	0	0	1	1	1	1	1	1	0	1	1	0	0	1	1	1	1	1	0	0	1	1	1	1	0	0	1
cgfdb019912	Human	Stool		0012_001_002	4	3	1	jejuni		0	0	1	1	1	1	0	1	1	1	1	0	0	0	0	1	1	1	1	1	1	0	1	1	0	0	1	1	1	1	1	0	0	1	1	1	1	0	0	1
cgfdb000119	Chicken	drumsticks	+|+	0012_001_004	1	1	0	jejuni	2012	0	0	1	1	1	1	0	1	1	1	1	1	0	0	0	1	1	1	1	1	1	0	1	1	0	0	1	1	1	1	1	0	0	1	1	1	1	0	0	1
cgfdb000132	Chicken	legs	+|+	0012_002_002	1	1	0	jejuni	2012	0	0	1	1	1	1	0	1	1	1	1	0	0	0	0	1	1	1	1	1	1	0	1	1	0	0	1	1	1	1	0	0	0	1	1	1	1	0	0	1
cgfdb000135	Chicken	breast	-|-	0012_002_005	1	1	0	jejuni	2012	0	0	1	1	1	1	0	1	1	1	1	1	0	0	0	1	1	1	1	1	1	0	1	1	0	0	1	1	1	1	0	0	0	1	1	1	1	0	0	1
cgfdb000143	Chicken	breast	-|-	0012_003_003	1	1	0	jejuni	2012	0	0	1	1	1	0	0	1	1	1	1	0	0	0	0	1	1	1	1	1	1	0	1	1	0	0	1	1	1	1	0	0	0	1	1	1	1	0	0	1
cgfdb000172	Chicken	breast	-|-	0013_002_002	1	1	0	jejuni	2012	0	0	1	1	1	0	0	1	1	1	1	0	0	0	0	1	1	1	1	1	0	0	1	1	0	0	1	1	1	1	0	1	1	1	1	0	1	0	0	0
cgfdb019894	Human	Stool		0017_001_004	3	0	3	jejuni	2014	0	0	1	1	1	1	0	1	1	1	1	0	0	0	0	1	1	1	1	1	1	0	1	1	0	0	1	1	1	1	1	0	0	0	0	0	1	0	0	1
cgfdb019895	Human	Stool		0017_001_004	3	0	3	jejuni	2014	0	0	1	1	1	1	0	1	1	1	1	0	0	0	0	1	1	1	1	1	1	0	1	1	0	0	1	1	1	1	1	0	0	0	0	0	1	0	0	1
cgfdb020741	Human	Stool		0017_001_004	3	0	3	jejuni		0	0	1	1	1	1	0	1	1	1	1	0	0	0	0	1	1	1	1	1	1	0	1	1	0	0	1	1	1	1	1	0	0	0	0	0	1	0	0	1
cgfdb000216	Human	Stool		0017_001_005	1	0	1	jejuni	2012	1	0	1	1	1	0	0	1	1	1	1	0	0	0	0	1	1	1	1	1	1	1	1	1	0	0	1	1	1	1	1	0	0	0	0	0	1	0	0	1
cgfdb019897	Human	Stool		0017_004_003	1	0	1	jejuni	2013	1	0	1	1	1	1	0	1	1	1	1	0	0	0	0	1	1	1	1	1	1	1	1	1	0	0	1	1	1	1	1	0	0	0	0	0	1	0	0	1
cgfdb000248	Chicken	breast	-|-	0018_001_002	15	1	14	jejuni	2012	0	0	1	1	1	1	0	1	1	1	1	0	0	0	0	1	1	1	1	1	1	0	1	1	0	0	1	1	1	1	1	1	1	0	0	0	1	0	0	1
cgfdb000249	Human	Stool		0018_001_002	15	1	14	jejuni	2012	0	0	1	1	1	1	0	1	1	1	1	0	0	0	0	1	1	1	1	1	1	0	1	1	0	0	1	1	1	1	1	1	1	0	0	0	1	0	0	1
cgfdb000250	Human	Stool		0018_001_002	15	1	14	jejuni	2012	0	0	1	1	1	1	0	1	1	1	1	0	0	0	0	1	1	1	1	1	1	0	1	1	0	0	1	1	1	1	1	1	1	0	0	0	1	0	0	1
cgfdb000251	Human	Stool		0018_001_002	15	1	14	jejuni	2012	0	0	1	1	1	1	0	1	1	1	1	0	0	0	0	1	1	1	1	1	1	0	1	1	0	0	1	1	1	1	1	1	1	0	0	0	1	0	0	1
cgfdb019881	Human	Stool		0018_001_002	15	1	14	jejuni	2012	0	0	1	1	1	1	0	1	1	1	1	0	0	0	0	1	1	1	1	1	1	0	1	1	0	0	1	1	1	1	1	1	1	0	0	0	1	0	0	1
cgfdb019882	Human	Stool		0018_001_002	15	1	14	jejuni	2014	0	0	1	1	1	1	0	1	1	1	1	0	0	0	0	1	1	1	1	1	1	0	1	1	0	0	1	1	1	1	1	1	1	0	0	0	1	0	0	1
cgfdb019883	Human	Stool		0018_001_002	15	1	14	jejuni	2014	0	0	1	1	1	1	0	1	1	1	1	0	0	0	0	1	1	1	1	1	1	0	1	1	0	0	1	1	1	1	1	1	1	0	0	0	1	0	0	1
cgfdb019884	Human	Stool		0018_001_002	15	1	14	jejuni	2015	0	0	1	1	1	1	0	1	1	1	1	0	0	0	0	1	1	1	1	1	1	0	1	1	0	0	1	1	1	1	1	1	1	0	0	0	1	0	0	1
cgfdb019885	Human	Stool		0018_001_002	15	1	14	jejuni	2013	0	0	1	1	1	1	0	1	1	1	1	0	0	0	0	1	1	1	1	1	1	0	1	1	0	0	1	1	1	1	1	1	1	0	0	0	1	0	0	1
cgfdb019886	Human	Stool		0018_001_002	15	1	14	jejuni	2014	0	0	1	1	1	1	0	1	1	1	1	0	0	0	0	1	1	1	1	1	1	0	1	1	0	0	1	1	1	1	1	1	1	0	0	0	1	0	0	1
cgfdb019887	Human	Stool		0018_001_002	15	1	14	jejuni	2012	0	0	1	1	1	1	0	1	1	1	1	0	0	0	0	1	1	1	1	1	1	0	1	1	0	0	1	1	1	1	1	1	1	0	0	0	1	0	0	1
cgfdb019888	Human	Stool		0018_001_002	15	1	14	jejuni	2015	0	0	1	1	1	1	0	1	1	1	1	0	0	0	0	1	1	1	1	1	1	0	1	1	0	0	1	1	1	1	1	1	1	0	0	0	1	0	0	1
cgfdb020722	Human	Stool		0018_001_002	15	1	14	jejuni		0	0	1	1	1	1	0	1	1	1	1	0	0	0	0	1	1	1	1	1	1	0	1	1	0	0	1	1	1	1	1	1	1	0	0	0	1	0	0	1
cgfdb020723	Human	Stool		0018_001_002	15	1	14	jejuni		0	0	1	1	1	1	0	1	1	1	1	0	0	0	0	1	1	1	1	1	1	0	1	1	0	0	1	1	1	1	1	1	1	0	0	0	1	0	0	1
cgfdb020724	Human	Stool		0018_001_002	15	1	14	jejuni		0	0	1	1	1	1	0	1	1	1	1	0	0	0	0	1	1	1	1	1	1	0	1	1	0	0	1	1	1	1	1	1	1	0	0	0	1	0	0	1
cgfdb019890	Human	Stool		0018_001_003	2	0	2	jejuni	2015	0	0	1	1	1	1	0	1	1	1	1	0	0	0	0	1	1	1	1	1	0	0	1	1	0	0	1	1	1	1	1	1	1	0	0	0	1	0	0	1
cgfdb019891	Human	Stool		0018_001_003	2	0	2	jejuni	2015	0	0	1	1	1	1	0	1	1	1	1	0	0	0	0	1	1	1	1	1	0	0	1	1	0	0	1	1	1	1	1	1	1	0	0	0	1	0	0	1
cgfdb000257	Chicken	breast	-|-	0018_001_004	4	4	0	jejuni	2012	0	0	1	1	1	0	0	1	1	1	1	0	0	0	0	1	1	1	1	1	1	0	1	1	0	0	1	1	1	1	1	1	1	0	0	0	1	0	0	1
cgfdb000258	Chicken	breast	-|-	0018_001_004	4	4	0	jejuni	2012	0	0	1	1	1	0	0	1	1	1	1	0	0	0	0	1	1	1	1	1	1	0	1	1	0	0	1	1	1	1	1	1	1	0	0	0	1	0	0	1
cgfdb000259	Chicken	breast	-|-	0018_001_004	4	4	0	jejuni	2012	0	0	1	1	1	0	0	1	1	1	1	0	0	0	0	1	1	1	1	1	1	0	1	1	0	0	1	1	1	1	1	1	1	0	0	0	1	0	0	1
cgfdb000260	Chicken	drumsticks	+|+	0018_001_004	4	4	0	jejuni	2012	0	0	1	1	1	0	0	1	1	1	1	0	0	0	0	1	1	1	1	1	1	0	1	1	0	0	1	1	1	1	1	1	1	0	0	0	1	0	0	1
cgfdb000262	Chicken	breast	-|-	0018_001_006	3	3	0	jejuni	2012	0	0	1	1	1	0	0	1	1	1	1	0	0	0	0	1	1	1	1	1	0	0	1	1	0	0	1	1	1	1	1	1	1	0	0	0	1	0	0	1
cgfdb000263	Chicken	legs	+|+	0018_001_006	3	3	0	jejuni	2012	0	0	1	1	1	0	0	1	1	1	1	0	0	0	0	1	1	1	1	1	0	0	1	1	0	0	1	1	1	1	1	1	1	0	0	0	1	0	0	1
cgfdb000264	Chicken	thighs	+|+	0018_001_006	3	3	0	jejuni	2012	0	0	1	1	1	0	0	1	1	1	1	0	0	0	0	1	1	1	1	1	0	0	1	1	0	0	1	1	1	1	1	1	1	0	0	0	1	0	0	1
cgfdb019889	Human	Stool		0018_001_013	1	0	1	jejuni	2013	0	1	1	1	1	1	0	1	1	1	1	0	0	0	0	1	1	1	1	1	1	0	1	1	0	0	1	1	1	1	1	1	1	0	0	0	1	0	0	1
cgfdb019892	Human	Stool		0018_001_014	2	0	2	jejuni	2013	0	0	0	1	1	1	0	1	1	1	1	0	0	0	0	1	1	1	1	1	1	0	1	1	0	0	1	1	1	1	1	1	1	0	0	0	1	0	0	0
cgfdb019893	Human	Stool		0018_001_014	2	0	2	jejuni	2012	0	0	0	1	1	1	0	1	1	1	1	0	0	0	0	1	1	1	1	1	1	0	1	1	0	0	1	1	1	1	1	1	1	0	0	0	1	0	0	0
cgfdb019581	Human	Stool		0019_003_001	1	0	1	jejuni	2014	0	0	1	1	1	1	0	0	0	1	1	0	0	0	0	0	1	1	1	1	1	0	0	1	0	0	1	1	1	1	1	0	0	0	0	0	1	0	0	0
cgfdb000300	Human	Stool		0027_001_003	2	0	2	jejuni	2012	0	1	1	1	1	1	0	1	1	1	1	0	0	0	0	1	1	1	1	1	1	0	1	1	1	1	1	1	1	1	0	0	0	1	1	0	1	1	0	1
cgfdb019903	Human	Stool		0027_001_003	2	0	2	jejuni	2012	0	1	1	1	1	1	0	1	1	1	1	0	0	0	0	1	1	1	1	1	1	0	1	1	1	1	1	1	1	1	0	0	0	1	1	0	1	1	0	1
cgfdb000318	Chicken	drumsticks	+|+	0027_003_004	1	1	0	jejuni	2012	0	0	1	1	1	0	0	1	1	1	1	0	0	0	0	1	1	1	1	1	1	0	1	1	1	1	1	1	1	1	0	0	0	1	1	0	1	1	0	1
cgfdb019902	Human	Stool		0027_004_002	1	0	1	jejuni	2013	0	0	1	1	1	1	0	1	1	1	1	0	0	0	0	1	1	1	1	1	1	0	1	1	1	1	1	1	1	1	0	0	0	1	1	0	1	1	0	1
cgfdb019904	Human	Stool		0027_006_001	2	0	2	jejuni	2013	0	0	1	1	1	1	0	1	1	1	1	0	0	0	0	1	1	1	1	1	1	0	1	1	1	1	1	1	1	1	1	0	0	1	1	0	1	0	0	1
cgfdb019905	Human	Stool		0027_006_001	2	0	2	jejuni	2013	0	0	1	1	1	1	0	1	1	1	1	0	0	0	0	1	1	1	1	1	1	0	1	1	1	1	1	1	1	1	1	0	0	1	1	0	1	0	0	1
cgfdb019906	Human	Stool		0027_006_002	1	0	1	jejuni	2014	0	0	1	1	1	1	0	1	1	1	1	0	0	0	0	1	1	1	1	1	1	0	1	1	1	1	1	1	1	1	0	0	0	1	1	0	1	0	0	1
cgfdb000342	Human	Stool		0027_008_001	1	0	1	jejuni	2012	0	0	1	1	1	1	0	1	1	1	1	0	0	1	1	1	1	1	1	1	1	0	1	1	1	1	1	1	1	1	1	0	0	1	1	0	1	0	0	0
cgfdb000532	Chicken	breast, slice	-|-	0044_003_001	13	1	12	jejuni	2012	1	0	1	1	1	1	1	1	1	1	1	0	0	1	1	1	1	1	1	1	0	0	1	1	0	0	1	1	1	1	1	0	0	0	0	0	1	1	0	1
cgfdb000533	Human	Stool		0044_003_001	13	1	12	jejuni	2012	1	0	1	1	1	1	1	1	1	1	1	0	0	1	1	1	1	1	1	1	0	0	1	1	0	0	1	1	1	1	1	0	0	0	0	0	1	1	0	1
cgfdb019808	Human	Stool		0044_003_001	13	1	12	jejuni	2014	1	0	1	1	1	1	1	1	1	1	1	0	0	1	1	1	1	1	1	1	0	0	1	1	0	0	1	1	1	1	1	0	0	0	0	0	1	1	0	1
cgfdb019809	Human	Stool		0044_003_001	13	1	12	jejuni	2014	1	0	1	1	1	1	1	1	1	1	1	0	0	1	1	1	1	1	1	1	0	0	1	1	0	0	1	1	1	1	1	0	0	0	0	0	1	1	0	1
cgfdb019810	Human	Stool		0044_003_001	13	1	12	jejuni	2012	1	0	1	1	1	1	1	1	1	1	1	0	0	1	1	1	1	1	1	1	0	0	1	1	0	0	1	1	1	1	1	0	0	0	0	0	1	1	0	1
cgfdb019811	Human	Stool		0044_003_001	13	1	12	jejuni	2012	1	0	1	1	1	1	1	1	1	1	1	0	0	1	1	1	1	1	1	1	0	0	1	1	0	0	1	1	1	1	1	0	0	0	0	0	1	1	0	1
cgfdb019812	Human	Stool		0044_003_001	13	1	12	jejuni	2013	1	0	1	1	1	1	1	1	1	1	1	0	0	1	1	1	1	1	1	1	0	0	1	1	0	0	1	1	1	1	1	0	0	0	0	0	1	1	0	1
cgfdb019813	Human	Stool		0044_003_001	13	1	12	jejuni	2012	1	0	1	1	1	1	1	1	1	1	1	0	0	1	1	1	1	1	1	1	0	0	1	1	0	0	1	1	1	1	1	0	0	0	0	0	1	1	0	1
cgfdb020385	Human	Stool		0044_003_001	13	1	12	jejuni		1	0	1	1	1	1	1	1	1	1	1	0	0	1	1	1	1	1	1	1	0	0	1	1	0	0	1	1	1	1	1	0	0	0	0	0	1	1	0	1
cgfdb020386	Human	Stool		0044_003_001	13	1	12	jejuni		1	0	1	1	1	1	1	1	1	1	1	0	0	1	1	1	1	1	1	1	0	0	1	1	0	0	1	1	1	1	1	0	0	0	0	0	1	1	0	1
cgfdb020387	Human	Stool		0044_003_001	13	1	12	jejuni		1	0	1	1	1	1	1	1	1	1	1	0	0	1	1	1	1	1	1	1	0	0	1	1	0	0	1	1	1	1	1	0	0	0	0	0	1	1	0	1
cgfdb020388	Human	Stool		0044_003_001	13	1	12	jejuni		1	0	1	1	1	1	1	1	1	1	1	0	0	1	1	1	1	1	1	1	0	0	1	1	0	0	1	1	1	1	1	0	0	0	0	0	1	1	0	1
cgfdb020389	Human	Stool		0044_003_001	13	1	12	jejuni		1	0	1	1	1	1	1	1	1	1	1	0	0	1	1	1	1	1	1	1	0	0	1	1	0	0	1	1	1	1	1	0	0	0	0	0	1	1	0	1
cgfdb019814	Human	Stool		0044_007_001	1	0	1	jejuni	2012	0	0	1	1	1	1	1	1	1	1	1	0	0	1	1	1	1	1	1	1	0	0	1	1	0	0	1	1	1	1	1	0	0	0	0	0	1	1	0	1
cgfdb019815	Human	Stool		0048_001_002	2	0	2	jejuni	2013	1	0	1	1	1	1	1	1	1	1	1	0	0	0	0	0	1	1	1	1	0	0	1	1	0	0	1	1	1	1	1	0	0	0	0	0	1	1	0	1
cgfdb019816	Human	Stool		0048_001_002	2	0	2	jejuni	2012	1	0	1	1	1	1	1	1	1	1	1	0	0	0	0	0	1	1	1	1	0	0	1	1	0	0	1	1	1	1	1	0	0	0	0	0	1	1	0	1
cgfdb000691	Chicken	breast, fillet	-|-	0061_001_002	2	2	0	jejuni	2012	0	0	1	1	1	1	1	1	1	1	1	0	0	1	1	1	1	1	1	1	1	1	1	1	0	0	1	1	1	1	0	0	0	0	0	0	1	0	0	1
cgfdb000692	Chicken	breast	-|-	0061_001_002	2	2	0	jejuni	2012	0	0	1	1	1	1	1	1	1	1	1	0	0	1	1	1	1	1	1	1	1	1	1	1	0	0	1	1	1	1	0	0	0	0	0	0	1	0	0	1
cgfdb019856	Human	Stool		0065_004_005	1	0	1	jejuni	2013	0	0	1	1	1	1	0	1	1	1	1	0	0	1	1	1	1	1	1	1	1	1	1	0	0	0	1	0	1	1	0	0	0	0	0	0	1	0	0	1
cgfdb019441	Human	Stool		0067_002_004	1	0	1	jejuni	2014	0	1	1	0	1	1	1	1	1	1	1	0	0	0	0	1	1	1	1	1	1	0	1	0	0	0	1	0	0	0	0	0	0	0	0	0	0	0	0	1
cgfdb000832	Chicken	drumsticks	+|+	0077_001_004	2	2	0	jejuni	2012	0	0	1	1	1	1	1	1	1	1	1	1	1	1	1	1	1	1	1	1	1	0	1	1	1	1	1	1	1	1	0	0	0	0	0	0	1	1	0	1
cgfdb000833	Chicken	thighs	+|+	0077_001_004	2	2	0	jejuni	2012	0	0	1	1	1	1	1	1	1	1	1	1	1	1	1	1	1	1	1	1	1	0	1	1	1	1	1	1	1	1	0	0	0	0	0	0	1	1	0	1
cgfdb000919	Human	Stool		0082_001_001	10	0	10	jejuni	2012	1	0	1	1	1	1	1	1	1	1	1	1	1	1	1	1	1	1	1	1	1	0	1	1	0	0	1	1	1	1	1	0	0	0	0	0	1	1	0	1
cgfdb019792	Human	Stool		0082_001_001	10	0	10	jejuni	2013	1	0	1	1	1	1	1	1	1	1	1	1	1	1	1	1	1	1	1	1	1	0	1	1	0	0	1	1	1	1	1	0	0	0	0	0	1	1	0	1
cgfdb019793	Human	Stool		0082_001_001	10	0	10	jejuni	2014	1	0	1	1	1	1	1	1	1	1	1	1	1	1	1	1	1	1	1	1	1	0	1	1	0	0	1	1	1	1	1	0	0	0	0	0	1	1	0	1
cgfdb019794	Human	Stool		0082_001_001	10	0	10	jejuni	2014	1	0	1	1	1	1	1	1	1	1	1	1	1	1	1	1	1	1	1	1	1	0	1	1	0	0	1	1	1	1	1	0	0	0	0	0	1	1	0	1
cgfdb019795	Human	Stool		0082_001_001	10	0	10	jejuni	2014	1	0	1	1	1	1	1	1	1	1	1	1	1	1	1	1	1	1	1	1	1	0	1	1	0	0	1	1	1	1	1	0	0	0	0	0	1	1	0	1
cgfdb019796	Human	Stool		0082_001_001	10	0	10	jejuni	2015	1	0	1	1	1	1	1	1	1	1	1	1	1	1	1	1	1	1	1	1	1	0	1	1	0	0	1	1	1	1	1	0	0	0	0	0	1	1	0	1
cgfdb019797	Human	Stool		0082_001_001	10	0	10	jejuni	2014	1	0	1	1	1	1	1	1	1	1	1	1	1	1	1	1	1	1	1	1	1	0	1	1	0	0	1	1	1	1	1	0	0	0	0	0	1	1	0	1
cgfdb020267	Human	Stool		0082_001_001	10	0	10	jejuni		1	0	1	1	1	1	1	1	1	1	1	1	1	1	1	1	1	1	1	1	1	0	1	1	0	0	1	1	1	1	1	0	0	0	0	0	1	1	0	1
cgfdb020268	Human	Stool		0082_001_001	10	0	10	jejuni		1	0	1	1	1	1	1	1	1	1	1	1	1	1	1	1	1	1	1	1	1	0	1	1	0	0	1	1	1	1	1	0	0	0	0	0	1	1	0	1
cgfdb020269	Human	Stool		0082_001_001	10	0	10	jejuni		1	0	1	1	1	1	1	1	1	1	1	1	1	1	1	1	1	1	1	1	1	0	1	1	0	0	1	1	1	1	1	0	0	0	0	0	1	1	0	1
cgfdb001064	Chicken	breast, cutlets	-|-	0083_001_002	27	8	19	jejuni	2012	1	0	1	1	1	1	1	1	1	1	1	1	1	1	1	1	1	1	1	1	1	1	1	1	0	0	1	1	1	1	0	0	0	0	0	0	1	1	0	1
cgfdb001065	Chicken	thighs	+|+	0083_001_002	27	8	19	jejuni	2012	1	0	1	1	1	1	1	1	1	1	1	1	1	1	1	1	1	1	1	1	1	1	1	1	0	0	1	1	1	1	0	0	0	0	0	0	1	1	0	1
cgfdb001066	Chicken	breast	+|+	0083_001_002	27	8	19	jejuni	2012	1	0	1	1	1	1	1	1	1	1	1	1	1	1	1	1	1	1	1	1	1	1	1	1	0	0	1	1	1	1	0	0	0	0	0	0	1	1	0	1
cgfdb001067	Chicken	drumsticks	+|+	0083_001_002	27	8	19	jejuni	2012	1	0	1	1	1	1	1	1	1	1	1	1	1	1	1	1	1	1	1	1	1	1	1	1	0	0	1	1	1	1	0	0	0	0	0	0	1	1	0	1
cgfdb001068	Chicken	wing	+|+	0083_001_002	27	8	19	jejuni	2012	1	0	1	1	1	1	1	1	1	1	1	1	1	1	1	1	1	1	1	1	1	1	1	1	0	0	1	1	1	1	0	0	0	0	0	0	1	1	0	1
cgfdb001069	Chicken	drumsticks	+|+	0083_001_002	27	8	19	jejuni	2012	1	0	1	1	1	1	1	1	1	1	1	1	1	1	1	1	1	1	1	1	1	1	1	1	0	0	1	1	1	1	0	0	0	0	0	0	1	1	0	1
cgfdb001070	Chicken	drumsticks	+|+	0083_001_002	27	8	19	jejuni	2012	1	0	1	1	1	1	1	1	1	1	1	1	1	1	1	1	1	1	1	1	1	1	1	1	0	0	1	1	1	1	0	0	0	0	0	0	1	1	0	1
cgfdb001071	Chicken	legs	+|+	0083_001_002	27	8	19	jejuni	2012	1	0	1	1	1	1	1	1	1	1	1	1	1	1	1	1	1	1	1	1	1	1	1	1	0	0	1	1	1	1	0	0	0	0	0	0	1	1	0	1
cgfdb019761	Human	Stool		0083_001_002	27	8	19	jejuni	2013	1	0	1	1	1	1	1	1	1	1	1	1	1	1	1	1	1	1	1	1	1	1	1	1	0	0	1	1	1	1	0	0	0	0	0	0	1	1	0	1
cgfdb019762	Human	Stool		0083_001_002	27	8	19	jejuni	2013	1	0	1	1	1	1	1	1	1	1	1	1	1	1	1	1	1	1	1	1	1	1	1	1	0	0	1	1	1	1	0	0	0	0	0	0	1	1	0	1
cgfdb019763	Human	Stool		0083_001_002	27	8	19	jejuni	2013	1	0	1	1	1	1	1	1	1	1	1	1	1	1	1	1	1	1	1	1	1	1	1	1	0	0	1	1	1	1	0	0	0	0	0	0	1	1	0	1
cgfdb019764	Human	Stool		0083_001_002	27	8	19	jejuni	2013	1	0	1	1	1	1	1	1	1	1	1	1	1	1	1	1	1	1	1	1	1	1	1	1	0	0	1	1	1	1	0	0	0	0	0	0	1	1	0	1
cgfdb019765	Human	Stool		0083_001_002	27	8	19	jejuni	2013	1	0	1	1	1	1	1	1	1	1	1	1	1	1	1	1	1	1	1	1	1	1	1	1	0	0	1	1	1	1	0	0	0	0	0	0	1	1	0	1
cgfdb019766	Human	Stool		0083_001_002	27	8	19	jejuni	2013	1	0	1	1	1	1	1	1	1	1	1	1	1	1	1	1	1	1	1	1	1	1	1	1	0	0	1	1	1	1	0	0	0	0	0	0	1	1	0	1
cgfdb019767	Human	Stool		0083_001_002	27	8	19	jejuni	2013	1	0	1	1	1	1	1	1	1	1	1	1	1	1	1	1	1	1	1	1	1	1	1	1	0	0	1	1	1	1	0	0	0	0	0	0	1	1	0	1
cgfdb019768	Human	Stool		0083_001_002	27	8	19	jejuni	2013	1	0	1	1	1	1	1	1	1	1	1	1	1	1	1	1	1	1	1	1	1	1	1	1	0	0	1	1	1	1	0	0	0	0	0	0	1	1	0	1
cgfdb019769	Human	Stool		0083_001_002	27	8	19	jejuni	2014	1	0	1	1	1	1	1	1	1	1	1	1	1	1	1	1	1	1	1	1	1	1	1	1	0	0	1	1	1	1	0	0	0	0	0	0	1	1	0	1
cgfdb019770	Human	Stool		0083_001_002	27	8	19	jejuni	2014	1	0	1	1	1	1	1	1	1	1	1	1	1	1	1	1	1	1	1	1	1	1	1	1	0	0	1	1	1	1	0	0	0	0	0	0	1	1	0	1
cgfdb019771	Human	Stool		0083_001_002	27	8	19	jejuni	2014	1	0	1	1	1	1	1	1	1	1	1	1	1	1	1	1	1	1	1	1	1	1	1	1	0	0	1	1	1	1	0	0	0	0	0	0	1	1	0	1
cgfdb019772	Human	Stool		0083_001_002	27	8	19	jejuni	2013	1	0	1	1	1	1	1	1	1	1	1	1	1	1	1	1	1	1	1	1	1	1	1	1	0	0	1	1	1	1	0	0	0	0	0	0	1	1	0	1
cgfdb019773	Human	Stool		0083_001_002	27	8	19	jejuni	2013	1	0	1	1	1	1	1	1	1	1	1	1	1	1	1	1	1	1	1	1	1	1	1	1	0	0	1	1	1	1	0	0	0	0	0	0	1	1	0	1
cgfdb019774	Human	Stool		0083_001_002	27	8	19	jejuni	2015	1	0	1	1	1	1	1	1	1	1	1	1	1	1	1	1	1	1	1	1	1	1	1	1	0	0	1	1	1	1	0	0	0	0	0	0	1	1	0	1
cgfdb019775	Human	Stool		0083_001_002	27	8	19	jejuni	2012	1	0	1	1	1	1	1	1	1	1	1	1	1	1	1	1	1	1	1	1	1	1	1	1	0	0	1	1	1	1	0	0	0	0	0	0	1	1	0	1
cgfdb019776	Human	Stool		0083_001_002	27	8	19	jejuni	2013	1	0	1	1	1	1	1	1	1	1	1	1	1	1	1	1	1	1	1	1	1	1	1	1	0	0	1	1	1	1	0	0	0	0	0	0	1	1	0	1
cgfdb019777	Human	Stool		0083_001_002	27	8	19	jejuni	2012	1	0	1	1	1	1	1	1	1	1	1	1	1	1	1	1	1	1	1	1	1	1	1	1	0	0	1	1	1	1	0	0	0	0	0	0	1	1	0	1
cgfdb020210	Human	Stool		0083_001_002	27	8	19	jejuni		1	0	1	1	1	1	1	1	1	1	1	1	1	1	1	1	1	1	1	1	1	1	1	1	0	0	1	1	1	1	0	0	0	0	0	0	1	1	0	1
cgfdb020211	Human	Stool		0083_001_002	27	8	19	jejuni		1	0	1	1	1	1	1	1	1	1	1	1	1	1	1	1	1	1	1	1	1	1	1	1	0	0	1	1	1	1	0	0	0	0	0	0	1	1	0	1
cgfdb001118	Chicken	thighs	+|+	0083_005_001	1	1	0	jejuni	2012	1	0	1	1	1	1	1	1	1	1	1	1	1	1	1	1	1	1	1	1	1	1	1	1	0	0	1	1	1	1	0	0	0	0	0	0	1	0	0	1
cgfdb019784	Human	Stool		0083_007_001	5	0	5	jejuni	2013	1	0	1	1	1	1	1	1	1	1	1	1	1	1	1	1	1	1	1	1	1	0	1	1	0	0	1	1	1	1	0	0	0	0	0	0	1	1	0	1
cgfdb019785	Human	Stool		0083_007_001	5	0	5	jejuni	2013	1	0	1	1	1	1	1	1	1	1	1	1	1	1	1	1	1	1	1	1	1	0	1	1	0	0	1	1	1	1	0	0	0	0	0	0	1	1	0	1
cgfdb019786	Human	Stool		0083_007_001	5	0	5	jejuni	2014	1	0	1	1	1	1	1	1	1	1	1	1	1	1	1	1	1	1	1	1	1	0	1	1	0	0	1	1	1	1	0	0	0	0	0	0	1	1	0	1
cgfdb019787	Human	Stool		0083_007_001	5	0	5	jejuni	2014	1	0	1	1	1	1	1	1	1	1	1	1	1	1	1	1	1	1	1	1	1	0	1	1	0	0	1	1	1	1	0	0	0	0	0	0	1	1	0	1
cgfdb019788	Human	Stool		0083_007_001	5	0	5	jejuni	2014	1	0	1	1	1	1	1	1	1	1	1	1	1	1	1	1	1	1	1	1	1	0	1	1	0	0	1	1	1	1	0	0	0	0	0	0	1	1	0	1
cgfdb019799	Human	Stool		0083_007_002	1	0	1	jejuni	2012	1	1	1	1	1	1	1	1	1	1	1	1	1	1	1	1	1	1	1	1	1	0	1	1	0	0	1	1	1	1	0	0	0	0	0	0	1	1	0	1
cgfdb019790	Human	Stool		0083_007_005	1	0	1	jejuni	2015	1	0	1	1	1	1	1	1	1	1	1	1	1	1	1	1	1	1	1	1	0	0	1	1	0	0	1	1	1	1	0	0	0	0	0	0	1	1	0	1
cgfdb019789	Human	Stool		0083_007_008	1	0	1	jejuni	2012	1	0	1	1	1	1	1	1	1	1	1	1	1	1	0	1	1	1	1	1	1	0	1	1	0	0	1	1	1	1	0	0	0	0	0	0	1	1	0	1
cgfdb019798	Human	Stool		0083_007_009	1	0	1	jejuni	2013	0	1	1	1	1	1	1	1	1	1	1	1	1	1	1	1	1	1	1	1	1	0	1	1	0	0	1	1	1	1	0	0	0	0	0	0	1	1	0	1
cgfdb019800	Human	Stool		0083_007_010	1	0	1	jejuni	2013	1	0	1	1	1	1	1	1	1	1	1	1	1	1	1	1	1	1	1	1	1	0	1	0	0	0	1	0	1	1	0	0	0	0	0	0	1	1	0	1
cgfdb019851	Human	Stool		0103_001_002	1	0	1	jejuni	2014	0	0	1	1	1	1	0	1	1	1	1	1	1	1	1	1	1	1	1	1	1	0	1	0	0	0	1	0	1	1	0	0	0	0	0	0	1	0	0	1
cgfdb019853	Human	Stool		0103_001_006	1	0	1	jejuni	2014	0	0	1	1	1	1	0	1	1	1	1	1	1	1	1	1	1	1	1	1	1	0	1	0	0	0	1	0	1	1	0	0	0	0	0	0	1	1	0	1
cgfdb019852	Human	Stool		0104_001_003	1	0	1	jejuni	2013	0	0	1	1	1	1	0	1	1	1	1	1	1	1	1	1	1	1	1	1	1	0	1	0	0	0	1	0	1	1	0	0	0	0	0	1	1	0	0	1
cgfdb001335	Human	Stool		0107_001_001	5	0	5	jejuni	2012	0	0	1	1	1	1	0	1	1	1	1	1	1	0	0	1	1	1	1	1	1	0	1	0	0	0	1	0	1	1	0	0	0	0	0	0	1	0	0	1
cgfdb001336	Human	Stool		0107_001_001	5	0	5	jejuni	2012	0	0	1	1	1	1	0	1	1	1	1	1	1	0	0	1	1	1	1	1	1	0	1	0	0	0	1	0	1	1	0	0	0	0	0	0	1	0	0	1
cgfdb019845	Human	Stool		0107_001_001	5	0	5	jejuni	2013	0	0	1	1	1	1	0	1	1	1	1	1	1	0	0	1	1	1	1	1	1	0	1	0	0	0	1	0	1	1	0	0	0	0	0	0	1	0	0	1
cgfdb019846	Human	Stool		0107_001_001	5	0	5	jejuni	2014	0	0	1	1	1	1	0	1	1	1	1	1	1	0	0	1	1	1	1	1	1	0	1	0	0	0	1	0	1	1	0	0	0	0	0	0	1	0	0	1
cgfdb019847	Human	Stool		0107_001_001	5	0	5	jejuni	2012	0	0	1	1	1	1	0	1	1	1	1	1	1	0	0	1	1	1	1	1	1	0	1	0	0	0	1	0	1	1	0	0	0	0	0	0	1	0	0	1
cgfdb019848	Human	Stool		0107_001_002	1	0	1	jejuni	2012	0	0	1	1	1	1	1	1	1	1	1	1	1	0	0	1	1	1	1	1	1	0	1	0	0	0	1	0	1	1	0	0	0	0	0	0	1	0	0	1
cgfdb001359	Chicken	thighs	-|-	0107_003_006	1	1	0	jejuni	2012	0	0	1	1	1	1	0	1	1	1	1	1	1	0	0	1	1	1	1	1	1	1	1	0	0	0	1	0	1	1	0	0	0	0	0	1	1	0	0	1
cgfdb001369	Chicken	thighs	-|-	0107_004_002	3	1	2	jejuni	2012	0	1	1	1	1	1	0	1	1	1	1	1	1	0	0	1	1	1	1	1	1	1	1	0	0	0	1	0	1	1	0	0	0	0	0	0	1	0	0	1
cgfdb019843	Human	Stool		0107_004_002	3	1	2	jejuni	2013	0	1	1	1	1	1	0	1	1	1	1	1	1	0	0	1	1	1	1	1	1	1	1	0	0	0	1	0	1	1	0	0	0	0	0	0	1	0	0	1
cgfdb019844	Human	Stool		0107_004_002	3	1	2	jejuni	2015	0	1	1	1	1	1	0	1	1	1	1	1	1	0	0	1	1	1	1	1	1	1	1	0	0	0	1	0	1	1	0	0	0	0	0	0	1	0	0	1
cgfdb019915	Human	Stool		0109_001_005	1	0	1	jejuni	2015	1	0	1	1	1	1	0	1	1	1	1	1	1	0	0	1	1	1	1	1	1	1	1	0	0	0	1	0	1	1	0	0	0	1	1	1	1	0	0	1
cgfdb001396	Chicken	breast	-|-	0114_001_003	2	2	0	jejuni	2012	0	1	1	1	1	1	0	1	1	1	1	1	1	0	0	1	1	1	1	1	0	0	1	1	0	0	1	1	1	1	0	0	0	1	1	1	0	0	0	0
cgfdb001397	Chicken	thighs	-|-	0114_001_003	2	2	0	jejuni	2012	0	1	1	1	1	1	0	1	1	1	1	1	1	0	0	1	1	1	1	1	0	0	1	1	0	0	1	1	1	1	0	0	0	1	1	1	0	0	0	0
cgfdb001399	Chicken	breast, cutlets	-|-	0114_001_005	7	7	0	jejuni	2012	0	0	1	1	1	1	0	1	1	1	1	1	1	0	0	1	1	1	1	1	1	0	1	1	0	0	1	1	1	1	0	0	0	1	1	1	0	0	0	1
cgfdb001400	Chicken	drumsticks	+|+	0114_001_005	7	7	0	jejuni	2012	0	0	1	1	1	1	0	1	1	1	1	1	1	0	0	1	1	1	1	1	1	0	1	1	0	0	1	1	1	1	0	0	0	1	1	1	0	0	0	1
cgfdb001401	Chicken	breast	-|-	0114_001_005	7	7	0	jejuni	2012	0	0	1	1	1	1	0	1	1	1	1	1	1	0	0	1	1	1	1	1	1	0	1	1	0	0	1	1	1	1	0	0	0	1	1	1	0	0	0	1
cgfdb001402	Chicken	breast	-|-	0114_001_005	7	7	0	jejuni	2012	0	0	1	1	1	1	0	1	1	1	1	1	1	0	0	1	1	1	1	1	1	0	1	1	0	0	1	1	1	1	0	0	0	1	1	1	0	0	0	1
cgfdb001403	Chicken	breast, cutlets	-|-	0114_001_005	7	7	0	jejuni	2012	0	0	1	1	1	1	0	1	1	1	1	1	1	0	0	1	1	1	1	1	1	0	1	1	0	0	1	1	1	1	0	0	0	1	1	1	0	0	0	1
cgfdb001404	Chicken	thighs	-|-	0114_001_005	7	7	0	jejuni	2012	0	0	1	1	1	1	0	1	1	1	1	1	1	0	0	1	1	1	1	1	1	0	1	1	0	0	1	1	1	1	0	0	0	1	1	1	0	0	0	1
cgfdb001405	Chicken	drumsticks	+|+	0114_001_005	7	7	0	jejuni	2012	0	0	1	1	1	1	0	1	1	1	1	1	1	0	0	1	1	1	1	1	1	0	1	1	0	0	1	1	1	1	0	0	0	1	1	1	0	0	0	1
cgfdb019874	Human	Stool		0114_001_008	1	0	1	jejuni	2013	0	1	1	1	1	1	0	1	1	1	1	1	1	0	0	1	1	1	1	1	1	0	1	1	0	0	1	1	1	1	1	0	0	1	1	1	0	0	0	1
cgfdb019871	Human	Stool		0116_001_002	2	0	2	jejuni	2013	0	0	1	1	1	1	0	0	0	1	1	1	1	0	0	1	1	1	1	1	1	0	1	1	0	0	1	1	1	1	0	0	0	1	1	1	0	1	0	1
cgfdb019872	Human	Stool		0116_001_002	2	0	2	jejuni	2014	0	0	1	1	1	1	0	0	0	1	1	1	1	0	0	1	1	1	1	1	1	0	1	1	0	0	1	1	1	1	0	0	0	1	1	1	0	1	0	1
cgfdb001463	Chicken	breast	+|+	0117_001_001	38	31	7	jejuni	2012	0	0	1	1	1	1	0	1	1	1	1	1	1	0	0	1	1	1	1	1	1	0	1	1	1	1	1	1	1	1	0	0	0	0	0	0	1	0	0	1
cgfdb001464	Chicken	thighs	-|-	0117_001_001	38	31	7	jejuni	2012	0	0	1	1	1	1	0	1	1	1	1	1	1	0	0	1	1	1	1	1	1	0	1	1	1	1	1	1	1	1	0	0	0	0	0	0	1	0	0	1
cgfdb001465	Chicken	breast	+|+	0117_001_001	38	31	7	jejuni	2012	0	0	1	1	1	1	0	1	1	1	1	1	1	0	0	1	1	1	1	1	1	0	1	1	1	1	1	1	1	1	0	0	0	0	0	0	1	0	0	1
cgfdb001466	Chicken	breast, fillet	-|-	0117_001_001	38	31	7	jejuni	2012	0	0	1	1	1	1	0	1	1	1	1	1	1	0	0	1	1	1	1	1	1	0	1	1	1	1	1	1	1	1	0	0	0	0	0	0	1	0	0	1
cgfdb001467	Chicken	thighs	+|+	0117_001_001	38	31	7	jejuni	2012	0	0	1	1	1	1	0	1	1	1	1	1	1	0	0	1	1	1	1	1	1	0	1	1	1	1	1	1	1	1	0	0	0	0	0	0	1	0	0	1
cgfdb001468	Chicken	breast	-|-	0117_001_001	38	31	7	jejuni	2012	0	0	1	1	1	1	0	1	1	1	1	1	1	0	0	1	1	1	1	1	1	0	1	1	1	1	1	1	1	1	0	0	0	0	0	0	1	0	0	1
cgfdb001469	Chicken	wing, split	+|+	0117_001_001	38	31	7	jejuni	2012	0	0	1	1	1	1	0	1	1	1	1	1	1	0	0	1	1	1	1	1	1	0	1	1	1	1	1	1	1	1	0	0	0	0	0	0	1	0	0	1
cgfdb001470	Chicken	thighs	+|+	0117_001_001	38	31	7	jejuni	2012	0	0	1	1	1	1	0	1	1	1	1	1	1	0	0	1	1	1	1	1	1	0	1	1	1	1	1	1	1	1	0	0	0	0	0	0	1	0	0	1
cgfdb001471	Chicken	thighs	+|+	0117_001_001	38	31	7	jejuni	2012	0	0	1	1	1	1	0	1	1	1	1	1	1	0	0	1	1	1	1	1	1	0	1	1	1	1	1	1	1	1	0	0	0	0	0	0	1	0	0	1
cgfdb001472	Chicken	breast	-|-	0117_001_001	38	31	7	jejuni	2012	0	0	1	1	1	1	0	1	1	1	1	1	1	0	0	1	1	1	1	1	1	0	1	1	1	1	1	1	1	1	0	0	0	0	0	0	1	0	0	1
cgfdb001473	Chicken	breast	-|-	0117_001_001	38	31	7	jejuni	2012	0	0	1	1	1	1	0	1	1	1	1	1	1	0	0	1	1	1	1	1	1	0	1	1	1	1	1	1	1	1	0	0	0	0	0	0	1	0	0	1
cgfdb001474	Chicken	breast	-|-	0117_001_001	38	31	7	jejuni	2012	0	0	1	1	1	1	0	1	1	1	1	1	1	0	0	1	1	1	1	1	1	0	1	1	1	1	1	1	1	1	0	0	0	0	0	0	1	0	0	1
cgfdb001475	Chicken	thighs	+|+	0117_001_001	38	31	7	jejuni	2012	0	0	1	1	1	1	0	1	1	1	1	1	1	0	0	1	1	1	1	1	1	0	1	1	1	1	1	1	1	1	0	0	0	0	0	0	1	0	0	1
cgfdb001476	Chicken	legs	+|+	0117_001_001	38	31	7	jejuni	2012	0	0	1	1	1	1	0	1	1	1	1	1	1	0	0	1	1	1	1	1	1	0	1	1	1	1	1	1	1	1	0	0	0	0	0	0	1	0	0	1
cgfdb001477	Chicken	breast, halves	+|+	0117_001_001	38	31	7	jejuni	2012	0	0	1	1	1	1	0	1	1	1	1	1	1	0	0	1	1	1	1	1	1	0	1	1	1	1	1	1	1	1	0	0	0	0	0	0	1	0	0	1
cgfdb001478	Chicken	thighs	-|-	0117_001_001	38	31	7	jejuni	2012	0	0	1	1	1	1	0	1	1	1	1	1	1	0	0	1	1	1	1	1	1	0	1	1	1	1	1	1	1	1	0	0	0	0	0	0	1	0	0	1
cgfdb001479	Chicken	drumsticks	+|+	0117_001_001	38	31	7	jejuni	2012	0	0	1	1	1	1	0	1	1	1	1	1	1	0	0	1	1	1	1	1	1	0	1	1	1	1	1	1	1	1	0	0	0	0	0	0	1	0	0	1
cgfdb001480	Chicken	legs	+|+	0117_001_001	38	31	7	jejuni	2012	0	0	1	1	1	1	0	1	1	1	1	1	1	0	0	1	1	1	1	1	1	0	1	1	1	1	1	1	1	1	0	0	0	0	0	0	1	0	0	1
cgfdb001481	Chicken	breast, halves	+|+	0117_001_001	38	31	7	jejuni	2012	0	0	1	1	1	1	0	1	1	1	1	1	1	0	0	1	1	1	1	1	1	0	1	1	1	1	1	1	1	1	0	0	0	0	0	0	1	0	0	1
cgfdb001482	Chicken	breast	-|-	0117_001_001	38	31	7	jejuni	2012	0	0	1	1	1	1	0	1	1	1	1	1	1	0	0	1	1	1	1	1	1	0	1	1	1	1	1	1	1	1	0	0	0	0	0	0	1	0	0	1
cgfdb001483	Chicken	drumsticks	+|+	0117_001_001	38	31	7	jejuni	2012	0	0	1	1	1	1	0	1	1	1	1	1	1	0	0	1	1	1	1	1	1	0	1	1	1	1	1	1	1	1	0	0	0	0	0	0	1	0	0	1
cgfdb001484	Chicken	wing, split	+|+	0117_001_001	38	31	7	jejuni	2012	0	0	1	1	1	1	0	1	1	1	1	1	1	0	0	1	1	1	1	1	1	0	1	1	1	1	1	1	1	1	0	0	0	0	0	0	1	0	0	1
cgfdb001485	Chicken	thighs	-|-	0117_001_001	38	31	7	jejuni	2012	0	0	1	1	1	1	0	1	1	1	1	1	1	0	0	1	1	1	1	1	1	0	1	1	1	1	1	1	1	1	0	0	0	0	0	0	1	0	0	1
cgfdb001486	Chicken	breast	+|+	0117_001_001	38	31	7	jejuni	2012	0	0	1	1	1	1	0	1	1	1	1	1	1	0	0	1	1	1	1	1	1	0	1	1	1	1	1	1	1	1	0	0	0	0	0	0	1	0	0	1
cgfdb001487	Chicken	drumsticks	+|+	0117_001_001	38	31	7	jejuni	2012	0	0	1	1	1	1	0	1	1	1	1	1	1	0	0	1	1	1	1	1	1	0	1	1	1	1	1	1	1	1	0	0	0	0	0	0	1	0	0	1
cgfdb001488	Chicken	legs	+|+	0117_001_001	38	31	7	jejuni	2012	0	0	1	1	1	1	0	1	1	1	1	1	1	0	0	1	1	1	1	1	1	0	1	1	1	1	1	1	1	1	0	0	0	0	0	0	1	0	0	1
cgfdb001489	Chicken	breast, fillet	-|-	0117_001_001	38	31	7	jejuni	2012	0	0	1	1	1	1	0	1	1	1	1	1	1	0	0	1	1	1	1	1	1	0	1	1	1	1	1	1	1	1	0	0	0	0	0	0	1	0	0	1
cgfdb001490	Chicken	breast, halves	+|+	0117_001_001	38	31	7	jejuni	2012	0	0	1	1	1	1	0	1	1	1	1	1	1	0	0	1	1	1	1	1	1	0	1	1	1	1	1	1	1	1	0	0	0	0	0	0	1	0	0	1
cgfdb001491	Chicken	legs	+|+	0117_001_001	38	31	7	jejuni	2012	0	0	1	1	1	1	0	1	1	1	1	1	1	0	0	1	1	1	1	1	1	0	1	1	1	1	1	1	1	1	0	0	0	0	0	0	1	0	0	1
cgfdb001492	Chicken	thighs	-|-	0117_001_001	38	31	7	jejuni	2012	0	0	1	1	1	1	0	1	1	1	1	1	1	0	0	1	1	1	1	1	1	0	1	1	1	1	1	1	1	1	0	0	0	0	0	0	1	0	0	1
cgfdb001493	Chicken	wing, split	+|+	0117_001_001	38	31	7	jejuni	2012	0	0	1	1	1	1	0	1	1	1	1	1	1	0	0	1	1	1	1	1	1	0	1	1	1	1	1	1	1	1	0	0	0	0	0	0	1	0	0	1
cgfdb019818	Human	Stool		0117_001_001	38	31	7	jejuni	2013	0	0	1	1	1	1	0	1	1	1	1	1	1	0	0	1	1	1	1	1	1	0	1	1	1	1	1	1	1	1	0	0	0	0	0	0	1	0	0	1
cgfdb019819	Human	Stool		0117_001_001	38	31	7	jejuni	2014	0	0	1	1	1	1	0	1	1	1	1	1	1	0	0	1	1	1	1	1	1	0	1	1	1	1	1	1	1	1	0	0	0	0	0	0	1	0	0	1
cgfdb019820	Human	Stool		0117_001_001	38	31	7	jejuni	2014	0	0	1	1	1	1	0	1	1	1	1	1	1	0	0	1	1	1	1	1	1	0	1	1	1	1	1	1	1	1	0	0	0	0	0	0	1	0	0	1
cgfdb019821	Human	Stool		0117_001_001	38	31	7	jejuni	2014	0	0	1	1	1	1	0	1	1	1	1	1	1	0	0	1	1	1	1	1	1	0	1	1	1	1	1	1	1	1	0	0	0	0	0	0	1	0	0	1
cgfdb019822	Human	Stool		0117_001_001	38	31	7	jejuni	2013	0	0	1	1	1	1	0	1	1	1	1	1	1	0	0	1	1	1	1	1	1	0	1	1	1	1	1	1	1	1	0	0	0	0	0	0	1	0	0	1
cgfdb019823	Human	Stool		0117_001_001	38	31	7	jejuni	2012	0	0	1	1	1	1	0	1	1	1	1	1	1	0	0	1	1	1	1	1	1	0	1	1	1	1	1	1	1	1	0	0	0	0	0	0	1	0	0	1
cgfdb020570	Human	Stool		0117_001_001	38	31	7	jejuni		0	0	1	1	1	1	0	1	1	1	1	1	1	0	0	1	1	1	1	1	1	0	1	1	1	1	1	1	1	1	0	0	0	0	0	0	1	0	0	1
cgfdb001500	Chicken	wing	+|+	0117_001_007	8	7	1	jejuni	2012	0	0	1	1	1	1	0	1	1	1	1	1	1	0	0	1	1	1	1	1	1	0	1	1	1	1	1	1	1	1	1	1	1	0	0	0	1	0	0	1
cgfdb001501	Chicken	drumsticks	+|+	0117_001_007	8	7	1	jejuni	2012	0	0	1	1	1	1	0	1	1	1	1	1	1	0	0	1	1	1	1	1	1	0	1	1	1	1	1	1	1	1	1	1	1	0	0	0	1	0	0	1
cgfdb001502	Chicken	thighs	+|+	0117_001_007	8	7	1	jejuni	2012	0	0	1	1	1	1	0	1	1	1	1	1	1	0	0	1	1	1	1	1	1	0	1	1	1	1	1	1	1	1	1	1	1	0	0	0	1	0	0	1
cgfdb001503	Chicken	thighs	+|+	0117_001_007	8	7	1	jejuni	2012	0	0	1	1	1	1	0	1	1	1	1	1	1	0	0	1	1	1	1	1	1	0	1	1	1	1	1	1	1	1	1	1	1	0	0	0	1	0	0	1
cgfdb001504	Chicken	breast, cutlets	-|-	0117_001_007	8	7	1	jejuni	2012	0	0	1	1	1	1	0	1	1	1	1	1	1	0	0	1	1	1	1	1	1	0	1	1	1	1	1	1	1	1	1	1	1	0	0	0	1	0	0	1
cgfdb001505	Chicken	breast	-|-	0117_001_007	8	7	1	jejuni	2012	0	0	1	1	1	1	0	1	1	1	1	1	1	0	0	1	1	1	1	1	1	0	1	1	1	1	1	1	1	1	1	1	1	0	0	0	1	0	0	1
cgfdb001506	Chicken	thighs	-|-	0117_001_007	8	7	1	jejuni	2012	0	0	1	1	1	1	0	1	1	1	1	1	1	0	0	1	1	1	1	1	1	0	1	1	1	1	1	1	1	1	1	1	1	0	0	0	1	0	0	1
cgfdb019833	Human	Stool		0117_001_007	8	7	1	jejuni	2013	0	0	1	1	1	1	0	1	1	1	1	1	1	0	0	1	1	1	1	1	1	0	1	1	1	1	1	1	1	1	1	1	1	0	0	0	1	0	0	1
cgfdb019867	Human	Stool		0117_006_001	1	0	1	jejuni	2014	0	0	1	1	1	1	0	0	0	1	1	1	1	0	0	1	1	1	1	1	1	0	1	0	1	1	1	0	1	1	0	0	0	0	0	0	1	1	0	1
cgfdb019825	Human	Stool		0120_001_002	1	0	1	jejuni	2013	0	0	1	1	1	1	0	1	1	1	1	1	1	0	0	1	1	1	1	1	1	0	1	1	0	0	1	1	1	1	0	0	0	0	0	0	1	0	0	1
cgfdb019826	Human	Stool		0120_001_007	2	0	2	jejuni	2014	0	0	1	1	1	1	0	1	1	1	1	1	1	0	0	1	1	1	1	1	1	0	1	1	0	0	1	1	1	1	0	0	0	0	0	0	0	0	0	1
cgfdb019827	Human	Stool		0120_001_007	2	0	2	jejuni	2014	0	0	1	1	1	1	0	1	1	1	1	1	1	0	0	1	1	1	1	1	1	0	1	1	0	0	1	1	1	1	0	0	0	0	0	0	0	0	0	1
cgfdb019828	Human	Stool		0120_001_009	1	0	1	jejuni	2013	0	0	1	1	1	1	0	1	1	1	1	1	1	0	0	1	1	1	1	1	1	1	1	1	0	0	1	1	1	1	0	0	0	0	0	0	1	0	0	1
cgfdb019656	Human	Stool		0120_001_011	1	0	1	coli	2014	0	0	1	1	1	1	0	1	1	1	1	1	1	0	0	0	1	1	1	1	1	0	1	1	0	0	1	1	1	1	0	0	0	0	0	0	1	0	1	1
cgfdb019829	Human	Stool		0120_002_004	1	0	1	jejuni	2014	0	0	1	1	1	1	1	1	1	1	1	1	1	0	0	1	1	1	1	1	1	0	1	1	0	0	1	1	1	1	0	0	0	0	0	0	1	1	0	1
cgfdb019830	Human	Stool		0120_002_005	1	0	1	jejuni	2014	0	1	1	1	1	1	1	1	1	1	1	1	1	0	0	1	1	1	1	1	1	0	1	1	0	0	1	1	1	1	0	0	0	0	0	0	1	1	0	1
cgfdb019831	Human	Stool		0120_003_004	1	0	1	jejuni	2013	0	0	1	1	1	1	0	1	1	1	1	1	1	0	0	1	1	1	1	1	1	0	1	1	0	0	1	1	1	1	1	0	0	0	0	0	1	1	0	1
cgfdb020440	Human	Stool		0120_003_005	1	0	1	jejuni		1	0	0	1	0	1	0	1	1	1	1	1	1	0	0	1	1	1	1	1	0	0	1	1	0	0	1	1	1	1	1	0	0	0	0	0	1	0	0	1
cgfdb019873	Human	Stool		0121_002_001	1	0	1	jejuni	2014	0	0	1	1	1	1	0	1	1	1	1	1	1	0	0	1	1	1	1	1	0	0	1	1	0	0	1	1	1	1	0	0	0	1	1	0	0	1	0	1
cgfdb001579	Chicken	thighs	-|-	0123_001_002	14	9	5	jejuni	2012	0	1	1	1	1	1	0	0	0	1	1	1	1	0	0	1	1	1	1	1	1	1	1	1	0	0	1	1	1	1	0	0	0	0	0	0	1	0	0	1
cgfdb001580	Chicken	thighs	-|-	0123_001_002	14	9	5	jejuni	2012	0	1	1	1	1	1	0	0	0	1	1	1	1	0	0	1	1	1	1	1	1	1	1	1	0	0	1	1	1	1	0	0	0	0	0	0	1	0	0	1
cgfdb001581	Chicken	breast	-|-	0123_001_002	14	9	5	jejuni	2012	0	1	1	1	1	1	0	0	0	1	1	1	1	0	0	1	1	1	1	1	1	1	1	1	0	0	1	1	1	1	0	0	0	0	0	0	1	0	0	1
cgfdb001582	Chicken	thighs	-|-	0123_001_002	14	9	5	jejuni	2012	0	1	1	1	1	1	0	0	0	1	1	1	1	0	0	1	1	1	1	1	1	1	1	1	0	0	1	1	1	1	0	0	0	0	0	0	1	0	0	1
cgfdb001583	Chicken	thighs	-|-	0123_001_002	14	9	5	jejuni	2012	0	1	1	1	1	1	0	0	0	1	1	1	1	0	0	1	1	1	1	1	1	1	1	1	0	0	1	1	1	1	0	0	0	0	0	0	1	0	0	1
cgfdb001584	Chicken	breast	-|-	0123_001_002	14	9	5	jejuni	2012	0	1	1	1	1	1	0	0	0	1	1	1	1	0	0	1	1	1	1	1	1	1	1	1	0	0	1	1	1	1	0	0	0	0	0	0	1	0	0	1
cgfdb001585	Chicken	drumsticks	+|+	0123_001_002	14	9	5	jejuni	2012	0	1	1	1	1	1	0	0	0	1	1	1	1	0	0	1	1	1	1	1	1	1	1	1	0	0	1	1	1	1	0	0	0	0	0	0	1	0	0	1
cgfdb001586	Chicken	breast	-|-	0123_001_002	14	9	5	jejuni	2012	0	1	1	1	1	1	0	0	0	1	1	1	1	0	0	1	1	1	1	1	1	1	1	1	0	0	1	1	1	1	0	0	0	0	0	0	1	0	0	1
cgfdb001587	Chicken	breast	-|-	0123_001_002	14	9	5	jejuni	2012	0	1	1	1	1	1	0	0	0	1	1	1	1	0	0	1	1	1	1	1	1	1	1	1	0	0	1	1	1	1	0	0	0	0	0	0	1	0	0	1
cgfdb001588	Human	Stool		0123_001_002	14	9	5	jejuni	2012	0	1	1	1	1	1	0	0	0	1	1	1	1	0	0	1	1	1	1	1	1	1	1	1	0	0	1	1	1	1	0	0	0	0	0	0	1	0	0	1
cgfdb001589	Human	Stool		0123_001_002	14	9	5	jejuni	2012	0	1	1	1	1	1	0	0	0	1	1	1	1	0	0	1	1	1	1	1	1	1	1	1	0	0	1	1	1	1	0	0	0	0	0	0	1	0	0	1
cgfdb001590	Human	Stool		0123_001_002	14	9	5	jejuni	2012	0	1	1	1	1	1	0	0	0	1	1	1	1	0	0	1	1	1	1	1	1	1	1	1	0	0	1	1	1	1	0	0	0	0	0	0	1	0	0	1
cgfdb019861	Human	Stool		0123_001_002	14	9	5	jejuni	2012	0	1	1	1	1	1	0	0	0	1	1	1	1	0	0	1	1	1	1	1	1	1	1	1	0	0	1	1	1	1	0	0	0	0	0	0	1	0	0	1
cgfdb019862	Human	Stool		0123_001_002	14	9	5	jejuni	2013	0	1	1	1	1	1	0	0	0	1	1	1	1	0	0	1	1	1	1	1	1	1	1	1	0	0	1	1	1	1	0	0	0	0	0	0	1	0	0	1
cgfdb019866	Human	Stool		0123_002_005	1	0	1	jejuni	2015	0	0	1	1	1	1	1	0	0	1	1	1	1	0	0	1	1	1	1	1	1	1	1	1	0	0	1	1	1	1	0	0	0	0	0	0	1	0	0	0
cgfdb019865	Human	Stool		0123_002_006	1	0	1	jejuni	2012	0	0	1	1	1	1	0	0	0	1	1	1	1	0	0	1	1	1	1	1	1	1	0	1	0	0	1	1	1	1	0	0	0	0	0	0	1	0	0	1
cgfdb019918	Human	Stool		0127_003_001	1	0	1	jejuni	2014	0	0	1	1	1	1	0	1	1	1	1	1	1	1	1	1	1	1	1	0	0	0	1	0	0	0	1	0	1	1	1	1	1	0	0	0	1	0	0	0
cgfdb001646	Human	Stool		0129_001_001	1	0	1	jejuni	2012	0	0	1	1	0	0	0	1	1	1	1	1	1	1	1	1	1	1	1	1	1	0	1	1	0	0	1	1	1	1	1	0	0	0	0	0	1	0	0	1
cgfdb001677	Human	Stool		0129_001_002	7	0	7	jejuni	2012	0	0	1	1	0	1	0	1	1	1	1	1	1	1	1	1	1	1	1	1	1	0	1	1	0	0	1	1	1	1	1	0	0	0	0	0	1	0	0	1
cgfdb019834	Human	Stool		0129_001_002	7	0	7	jejuni	2014	0	0	1	1	0	1	0	1	1	1	1	1	1	1	1	1	1	1	1	1	1	0	1	1	0	0	1	1	1	1	1	0	0	0	0	0	1	0	0	1
cgfdb019835	Human	Stool		0129_001_002	7	0	7	jejuni	2014	0	0	1	1	0	1	0	1	1	1	1	1	1	1	1	1	1	1	1	1	1	0	1	1	0	0	1	1	1	1	1	0	0	0	0	0	1	0	0	1
cgfdb019836	Human	Stool		0129_001_002	7	0	7	jejuni	2014	0	0	1	1	0	1	0	1	1	1	1	1	1	1	1	1	1	1	1	1	1	0	1	1	0	0	1	1	1	1	1	0	0	0	0	0	1	0	0	1
cgfdb019837	Human	Stool		0129_001_002	7	0	7	jejuni	2014	0	0	1	1	0	1	0	1	1	1	1	1	1	1	1	1	1	1	1	1	1	0	1	1	0	0	1	1	1	1	1	0	0	0	0	0	1	0	0	1
cgfdb019838	Human	Stool		0129_001_002	7	0	7	jejuni	2014	0	0	1	1	0	1	0	1	1	1	1	1	1	1	1	1	1	1	1	1	1	0	1	1	0	0	1	1	1	1	1	0	0	0	0	0	1	0	0	1
cgfdb020433	Human	Stool		0129_001_002	7	0	7	jejuni		0	0	1	1	0	1	0	1	1	1	1	1	1	1	1	1	1	1	1	1	1	0	1	1	0	0	1	1	1	1	1	0	0	0	0	0	1	0	0	1
cgfdb001680	Chicken	breast	+|+	0129_001_005	1	1	0	jejuni	2012	0	0	1	1	0	0	0	1	1	1	1	1	1	1	1	1	1	1	1	1	1	0	1	1	0	0	1	1	1	1	1	0	0	0	0	0	1	0	0	0
cgfdb019839	Human	Stool		0129_001_006	1	0	1	jejuni	2015	0	0	1	1	1	1	0	1	1	1	1	1	1	1	1	1	1	1	1	1	1	0	1	1	0	0	1	1	1	1	1	0	0	0	0	0	1	0	0	1
cgfdb001683	Chicken	breast, halves	+|+	0129_003_001	1	1	0	jejuni	2012	0	0	1	1	0	1	0	1	1	1	1	1	1	1	1	1	1	1	1	1	1	0	1	1	0	0	1	1	1	1	1	0	0	0	0	1	1	0	0	1
cgfdb019801	Human	Stool		0159_001_001	1	0	1	jejuni	2015	1	0	1	1	1	1	0	1	1	1	1	1	1	1	1	1	1	1	1	1	1	1	1	1	0	0	1	1	1	1	1	1	1	0	0	0	1	1	0	1
cgfdb002240	Chicken	wing	+|+	0169_001_002	12	3	9	jejuni	2012	0	0	1	1	1	1	1	1	1	1	1	1	1	1	1	1	1	1	1	1	1	0	1	1	1	1	1	1	1	1	1	1	1	1	1	1	1	1	1	1
cgfdb002241	Chicken	breast	-|-	0169_001_002	12	3	9	jejuni	2012	0	0	1	1	1	1	1	1	1	1	1	1	1	1	1	1	1	1	1	1	1	0	1	1	1	1	1	1	1	1	1	1	1	1	1	1	1	1	1	1
cgfdb002242	Chicken	thighs	-|-	0169_001_002	12	3	9	jejuni	2012	0	0	1	1	1	1	1	1	1	1	1	1	1	1	1	1	1	1	1	1	1	0	1	1	1	1	1	1	1	1	1	1	1	1	1	1	1	1	1	1
cgfdb002243	Human	Stool		0169_001_002	12	3	9	jejuni	2012	0	0	1	1	1	1	1	1	1	1	1	1	1	1	1	1	1	1	1	1	1	0	1	1	1	1	1	1	1	1	1	1	1	1	1	1	1	1	1	1
cgfdb002244	Human	Stool		0169_001_002	12	3	9	jejuni	2012	0	0	1	1	1	1	1	1	1	1	1	1	1	1	1	1	1	1	1	1	1	0	1	1	1	1	1	1	1	1	1	1	1	1	1	1	1	1	1	1
cgfdb019958	Human	Stool		0169_001_002	12	3	9	jejuni	2013	0	0	1	1	1	1	1	1	1	1	1	1	1	1	1	1	1	1	1	1	1	0	1	1	1	1	1	1	1	1	1	1	1	1	1	1	1	1	1	1
cgfdb019959	Human	Stool		0169_001_002	12	3	9	jejuni	2014	0	0	1	1	1	1	1	1	1	1	1	1	1	1	1	1	1	1	1	1	1	0	1	1	1	1	1	1	1	1	1	1	1	1	1	1	1	1	1	1
cgfdb019960	Human	Stool		0169_001_002	12	3	9	jejuni	2013	0	0	1	1	1	1	1	1	1	1	1	1	1	1	1	1	1	1	1	1	1	0	1	1	1	1	1	1	1	1	1	1	1	1	1	1	1	1	1	1
cgfdb019961	Human	Stool		0169_001_002	12	3	9	jejuni	2014	0	0	1	1	1	1	1	1	1	1	1	1	1	1	1	1	1	1	1	1	1	0	1	1	1	1	1	1	1	1	1	1	1	1	1	1	1	1	1	1
cgfdb019962	Human	Stool		0169_001_002	12	3	9	jejuni		0	0	1	1	1	1	1	1	1	1	1	1	1	1	1	1	1	1	1	1	1	0	1	1	1	1	1	1	1	1	1	1	1	1	1	1	1	1	1	1
cgfdb019963	Human	Stool		0169_001_002	12	3	9	jejuni	2013	0	0	1	1	1	1	1	1	1	1	1	1	1	1	1	1	1	1	1	1	1	0	1	1	1	1	1	1	1	1	1	1	1	1	1	1	1	1	1	1
cgfdb019964	Human	Stool		0169_001_002	12	3	9	jejuni	2013	0	0	1	1	1	1	1	1	1	1	1	1	1	1	1	1	1	1	1	1	1	0	1	1	1	1	1	1	1	1	1	1	1	1	1	1	1	1	1	1
cgfdb019965	Human	Stool		0169_001_009	1	0	1	jejuni	2014	0	0	1	1	1	1	1	1	1	1	1	1	1	1	1	1	1	1	1	1	1	0	1	1	1	0	1	1	1	1	1	1	1	1	1	1	1	1	1	1
cgfdb002313	Chicken	drumsticks	+|+	0169_005_004	8	6	2	jejuni	2012	1	0	1	1	1	1	1	1	1	1	1	1	1	1	1	1	1	1	1	1	1	1	1	1	1	1	1	1	1	1	1	1	1	1	1	1	1	1	1	1
cgfdb002314	Chicken	drumsticks	+|+	0169_005_004	8	6	2	jejuni	2012	1	0	1	1	1	1	1	1	1	1	1	1	1	1	1	1	1	1	1	1	1	1	1	1	1	1	1	1	1	1	1	1	1	1	1	1	1	1	1	1
cgfdb002315	Chicken	wing, split	+|+	0169_005_004	8	6	2	jejuni	2012	1	0	1	1	1	1	1	1	1	1	1	1	1	1	1	1	1	1	1	1	1	1	1	1	1	1	1	1	1	1	1	1	1	1	1	1	1	1	1	1
cgfdb002316	Chicken	legs	+|+	0169_005_004	8	6	2	jejuni	2012	1	0	1	1	1	1	1	1	1	1	1	1	1	1	1	1	1	1	1	1	1	1	1	1	1	1	1	1	1	1	1	1	1	1	1	1	1	1	1	1
cgfdb002317	Chicken	breast	-|-	0169_005_004	8	6	2	jejuni	2012	1	0	1	1	1	1	1	1	1	1	1	1	1	1	1	1	1	1	1	1	1	1	1	1	1	1	1	1	1	1	1	1	1	1	1	1	1	1	1	1
cgfdb002318	Chicken	wing	+|+	0169_005_004	8	6	2	jejuni	2012	1	0	1	1	1	1	1	1	1	1	1	1	1	1	1	1	1	1	1	1	1	1	1	1	1	1	1	1	1	1	1	1	1	1	1	1	1	1	1	1
cgfdb019968	Human	Stool		0169_005_004	8	6	2	jejuni	2013	1	0	1	1	1	1	1	1	1	1	1	1	1	1	1	1	1	1	1	1	1	1	1	1	1	1	1	1	1	1	1	1	1	1	1	1	1	1	1	1
cgfdb019969	Human	Stool		0169_005_004	8	6	2	jejuni	2015	1	0	1	1	1	1	1	1	1	1	1	1	1	1	1	1	1	1	1	1	1	1	1	1	1	1	1	1	1	1	1	1	1	1	1	1	1	1	1	1
cgfdb002575	Chicken	breast	-|-	0173_002_003	4	2	2	jejuni	2012	1	1	1	1	1	1	1	1	1	1	1	1	1	1	1	1	1	1	1	1	1	0	1	1	1	1	1	1	1	1	1	1	1	1	1	1	1	1	0	0
cgfdb002576	Chicken	legs	+|+	0173_002_003	4	2	2	jejuni	2012	1	1	1	1	1	1	1	1	1	1	1	1	1	1	1	1	1	1	1	1	1	0	1	1	1	1	1	1	1	1	1	1	1	1	1	1	1	1	0	0
cgfdb021079	Human	Stool		0173_002_003	4	2	2	jejuni		1	1	1	1	1	1	1	1	1	1	1	1	1	1	1	1	1	1	1	1	1	0	1	1	1	1	1	1	1	1	1	1	1	1	1	1	1	1	0	0
cgfdb021080	Human	Stool		0173_002_003	4	2	2	jejuni		1	1	1	1	1	1	1	1	1	1	1	1	1	1	1	1	1	1	1	1	1	0	1	1	1	1	1	1	1	1	1	1	1	1	1	1	1	1	0	0
cgfdb002631	Chicken	breast, fillet	-|-	0173_002_004	11	5	6	jejuni	2012	1	0	1	1	1	1	1	1	1	1	1	1	1	1	1	1	1	1	1	1	1	0	1	1	1	1	1	1	1	1	1	1	1	1	1	1	1	1	0	0
cgfdb002632	Chicken	thighs	-|-	0173_002_004	11	5	6	jejuni	2012	1	0	1	1	1	1	1	1	1	1	1	1	1	1	1	1	1	1	1	1	1	0	1	1	1	1	1	1	1	1	1	1	1	1	1	1	1	1	0	0
cgfdb002633	Chicken	breast	-|-	0173_002_004	11	5	6	jejuni	2012	1	0	1	1	1	1	1	1	1	1	1	1	1	1	1	1	1	1	1	1	1	0	1	1	1	1	1	1	1	1	1	1	1	1	1	1	1	1	0	0
cgfdb002634	Chicken	breast, fillet	-|-	0173_002_004	11	5	6	jejuni	2012	1	0	1	1	1	1	1	1	1	1	1	1	1	1	1	1	1	1	1	1	1	0	1	1	1	1	1	1	1	1	1	1	1	1	1	1	1	1	0	0
cgfdb002635	Chicken	thighs	-|-	0173_002_004	11	5	6	jejuni	2012	1	0	1	1	1	1	1	1	1	1	1	1	1	1	1	1	1	1	1	1	1	0	1	1	1	1	1	1	1	1	1	1	1	1	1	1	1	1	0	0
cgfdb002636	Human	Stool		0173_002_004	11	5	6	jejuni	2012	1	0	1	1	1	1	1	1	1	1	1	1	1	1	1	1	1	1	1	1	1	0	1	1	1	1	1	1	1	1	1	1	1	1	1	1	1	1	0	0
cgfdb019946	Human	Stool		0173_002_004	11	5	6	jejuni	2014	1	0	1	1	1	1	1	1	1	1	1	1	1	1	1	1	1	1	1	1	1	0	1	1	1	1	1	1	1	1	1	1	1	1	1	1	1	1	0	0
cgfdb019947	Human	Stool		0173_002_004	11	5	6	jejuni	2014	1	0	1	1	1	1	1	1	1	1	1	1	1	1	1	1	1	1	1	1	1	0	1	1	1	1	1	1	1	1	1	1	1	1	1	1	1	1	0	0
cgfdb019948	Human	Stool		0173_002_004	11	5	6	jejuni	2014	1	0	1	1	1	1	1	1	1	1	1	1	1	1	1	1	1	1	1	1	1	0	1	1	1	1	1	1	1	1	1	1	1	1	1	1	1	1	0	0
cgfdb019949	Human	Stool		0173_002_004	11	5	6	jejuni		1	0	1	1	1	1	1	1	1	1	1	1	1	1	1	1	1	1	1	1	1	0	1	1	1	1	1	1	1	1	1	1	1	1	1	1	1	1	0	0
cgfdb019950	Human	Stool		0173_002_004	11	5	6	jejuni	2014	1	0	1	1	1	1	1	1	1	1	1	1	1	1	1	1	1	1	1	1	1	0	1	1	1	1	1	1	1	1	1	1	1	1	1	1	1	1	0	0
cgfdb002722	Chicken	breast, fillet	-|-	0173_004_001	4	2	2	jejuni	2012	1	0	1	1	1	1	1	1	1	1	1	1	1	1	1	1	1	1	1	1	1	0	1	1	1	1	1	1	1	1	1	1	1	1	1	1	1	1	1	1
cgfdb002723	Chicken	wing, split	+|+	0173_004_001	4	2	2	jejuni	2012	1	0	1	1	1	1	1	1	1	1	1	1	1	1	1	1	1	1	1	1	1	0	1	1	1	1	1	1	1	1	1	1	1	1	1	1	1	1	1	1
cgfdb019966	Human	Stool		0173_004_001	4	2	2	jejuni	2014	1	0	1	1	1	1	1	1	1	1	1	1	1	1	1	1	1	1	1	1	1	0	1	1	1	1	1	1	1	1	1	1	1	1	1	1	1	1	1	1
cgfdb019967	Human	Stool		0173_004_001	4	2	2	jejuni	2012	1	0	1	1	1	1	1	1	1	1	1	1	1	1	1	1	1	1	1	1	1	0	1	1	1	1	1	1	1	1	1	1	1	1	1	1	1	1	1	1
cgfdb019938	Human	Stool		0173_004_003	1	0	1	jejuni	2015	1	0	1	1	1	1	1	1	1	1	1	1	1	1	1	1	1	1	1	1	1	0	1	1	1	1	1	1	1	1	1	1	1	1	1	1	1	1	0	1
cgfdb019951	Human	Stool		0173_008_002	4	0	4	jejuni	2013	0	0	1	1	1	1	1	1	1	1	1	1	1	1	1	1	1	1	1	1	1	0	1	1	1	1	1	1	1	1	1	1	1	1	1	1	1	1	0	0
cgfdb019952	Human	Stool		0173_008_002	4	0	4	jejuni	2014	0	0	1	1	1	1	1	1	1	1	1	1	1	1	1	1	1	1	1	1	1	0	1	1	1	1	1	1	1	1	1	1	1	1	1	1	1	1	0	0
cgfdb019953	Human	Stool		0173_008_002	4	0	4	jejuni	2014	0	0	1	1	1	1	1	1	1	1	1	1	1	1	1	1	1	1	1	1	1	0	1	1	1	1	1	1	1	1	1	1	1	1	1	1	1	1	0	0
cgfdb019954	Human	Stool		0173_008_002	4	0	4	jejuni	2015	0	0	1	1	1	1	1	1	1	1	1	1	1	1	1	1	1	1	1	1	1	0	1	1	1	1	1	1	1	1	1	1	1	1	1	1	1	1	0	0
cgfdb002776	Chicken	breast	+|+	0173_010_002	6	2	4	jejuni	2012	1	0	1	1	0	1	1	1	1	1	1	1	1	1	1	1	1	1	1	1	1	0	1	1	1	1	1	1	1	1	1	1	1	1	1	1	1	1	0	1
cgfdb002777	Chicken	breast	-|-	0173_010_002	6	2	4	jejuni	2012	1	0	1	1	0	1	1	1	1	1	1	1	1	1	1	1	1	1	1	1	1	0	1	1	1	1	1	1	1	1	1	1	1	1	1	1	1	1	0	1
cgfdb002778	Human	Stool		0173_010_002	6	2	4	jejuni	2012	1	0	1	1	0	1	1	1	1	1	1	1	1	1	1	1	1	1	1	1	1	0	1	1	1	1	1	1	1	1	1	1	1	1	1	1	1	1	0	1
cgfdb019935	Human	Stool		0173_010_002	6	2	4	jejuni	2013	1	0	1	1	0	1	1	1	1	1	1	1	1	1	1	1	1	1	1	1	1	0	1	1	1	1	1	1	1	1	1	1	1	1	1	1	1	1	0	1
cgfdb019936	Human	Stool		0173_010_002	6	2	4	jejuni	2013	1	0	1	1	0	1	1	1	1	1	1	1	1	1	1	1	1	1	1	1	1	0	1	1	1	1	1	1	1	1	1	1	1	1	1	1	1	1	0	1
cgfdb019937	Human	Stool		0173_010_002	6	2	4	jejuni	2012	1	0	1	1	0	1	1	1	1	1	1	1	1	1	1	1	1	1	1	1	1	0	1	1	1	1	1	1	1	1	1	1	1	1	1	1	1	1	0	1
cgfdb021026	Human	Stool		0176_001_001	1	0	1	jejuni		0	0	1	1	1	1	1	1	1	1	1	1	1	1	1	1	1	1	1	1	1	0	1	1	0	0	1	1	1	1	1	1	1	1	1	1	1	1	0	1
cgfdb020001	Human	Stool		0238_002_002	3	0	3	jejuni	2013	0	0	1	1	1	1	1	1	1	1	1	1	1	1	1	1	1	1	1	1	1	0	1	1	0	0	1	1	1	1	1	0	0	1	1	1	1	1	0	0
cgfdb020002	Human	Stool		0238_002_002	3	0	3	jejuni	2012	0	0	1	1	1	1	1	1	1	1	1	1	1	1	1	1	1	1	1	1	1	0	1	1	0	0	1	1	1	1	1	0	0	1	1	1	1	1	0	0
cgfdb021140	Human	Stool		0238_002_002	3	0	3	jejuni		0	0	1	1	1	1	1	1	1	1	1	1	1	1	1	1	1	1	1	1	1	0	1	1	0	0	1	1	1	1	1	0	0	1	1	1	1	1	0	0
cgfdb003318	Chicken	thighs	+|+	0238_007_002	3	1	2	jejuni	2012	0	1	1	1	1	1	1	1	1	1	1	1	1	1	1	1	1	1	1	1	1	0	1	1	0	0	1	1	1	1	1	0	0	1	1	1	1	1	0	0
cgfdb003319	Human	Stool		0238_007_002	3	1	2	jejuni	2012	0	1	1	1	1	1	1	1	1	1	1	1	1	1	1	1	1	1	1	1	1	0	1	1	0	0	1	1	1	1	1	0	0	1	1	1	1	1	0	0
cgfdb021145	Human	Stool		0238_007_002	3	1	2	jejuni		0	1	1	1	1	1	1	1	1	1	1	1	1	1	1	1	1	1	1	1	1	0	1	1	0	0	1	1	1	1	1	0	0	1	1	1	1	1	0	0
cgfdb003321	Chicken	breast	-|-	0238_007_003	2	1	1	jejuni	2012	1	1	1	1	1	1	1	1	1	1	1	1	1	1	1	1	1	1	1	1	1	0	1	1	0	0	1	1	1	1	1	0	0	1	1	1	1	1	0	0
cgfdb020004	Human	Stool		0238_007_003	2	1	1	jejuni	2015	1	1	1	1	1	1	1	1	1	1	1	1	1	1	1	1	1	1	1	1	1	0	1	1	0	0	1	1	1	1	1	0	0	1	1	1	1	1	0	0
cgfdb020003	Human	Stool		0238_014_006	1	0	1	jejuni	2014	1	0	1	1	1	1	1	1	1	1	1	1	1	1	1	1	1	1	1	1	1	0	1	1	0	0	1	1	1	1	1	0	0	1	1	1	1	1	0	1
cgfdb003606	Chicken	wing	+|+	0238_016_002	1	1	0	jejuni	2012	0	1	1	1	1	1	1	1	1	1	1	1	1	1	1	1	1	1	1	1	0	0	1	1	0	0	1	1	1	1	1	0	0	1	1	1	1	1	0	0
cgfdb019876	Human	Stool		0247_001_001	1	0	1	jejuni	2015	0	0	1	1	1	1	0	1	1	1	1	1	1	1	1	1	1	0	1	1	1	0	1	1	0	0	1	1	1	1	0	0	0	1	1	1	0	1	0	1
cgfdb019985	Human	Stool		0253_001_002	3	0	3	jejuni	2014	0	0	1	1	1	1	1	1	1	1	1	1	1	1	1	1	1	1	1	1	1	0	1	1	1	1	1	1	1	1	0	0	0	1	1	1	1	1	1	1
cgfdb019986	Human	Stool		0253_001_002	3	0	3	jejuni	2014	0	0	1	1	1	1	1	1	1	1	1	1	1	1	1	1	1	1	1	1	1	0	1	1	1	1	1	1	1	1	0	0	0	1	1	1	1	1	1	1
cgfdb019987	Human	Stool		0253_001_002	3	0	3	jejuni	2012	0	0	1	1	1	1	1	1	1	1	1	1	1	1	1	1	1	1	1	1	1	0	1	1	1	1	1	1	1	1	0	0	0	1	1	1	1	1	1	1
cgfdb019989	Human	Stool		0253_001_008	1	0	1	jejuni	2012	0	0	1	1	1	1	1	1	1	1	1	1	1	1	1	1	1	1	1	1	1	0	1	1	1	1	1	1	1	1	0	0	0	1	1	1	1	1	0	1
cgfdb019988	Human	Stool		0253_001_010	2	0	2	jejuni	2013	0	0	1	1	1	1	1	1	1	1	1	1	1	1	1	1	1	1	0	1	1	0	1	1	1	1	1	1	1	1	0	0	0	1	1	1	1	1	0	1
cgfdb021134	Human	Stool		0253_001_010	2	0	2	jejuni		0	0	1	1	1	1	1	1	1	1	1	1	1	1	1	1	1	1	0	1	1	0	1	1	1	1	1	1	1	1	0	0	0	1	1	1	1	1	0	1
cgfdb003832	Chicken	breast	-|-	0253_004_001	24	10	14	jejuni	2012	0	0	1	1	1	1	1	1	1	0	1	1	1	1	1	1	1	1	1	1	1	0	1	1	1	1	1	1	1	1	0	0	0	1	1	1	1	1	1	1
cgfdb003833	Chicken	breast, slice	-|-	0253_004_001	24	10	14	jejuni	2012	0	0	1	1	1	1	1	1	1	0	1	1	1	1	1	1	1	1	1	1	1	0	1	1	1	1	1	1	1	1	0	0	0	1	1	1	1	1	1	1
cgfdb003834	Chicken	wing, split	+|+	0253_004_001	24	10	14	jejuni	2012	0	0	1	1	1	1	1	1	1	0	1	1	1	1	1	1	1	1	1	1	1	0	1	1	1	1	1	1	1	1	0	0	0	1	1	1	1	1	1	1
cgfdb003835	Chicken	thighs	+|+	0253_004_001	24	10	14	jejuni	2012	0	0	1	1	1	1	1	1	1	0	1	1	1	1	1	1	1	1	1	1	1	0	1	1	1	1	1	1	1	1	0	0	0	1	1	1	1	1	1	1
cgfdb003836	Chicken	thighs	+|+	0253_004_001	24	10	14	jejuni	2012	0	0	1	1	1	1	1	1	1	0	1	1	1	1	1	1	1	1	1	1	1	0	1	1	1	1	1	1	1	1	0	0	0	1	1	1	1	1	1	1
cgfdb003837	Chicken	thighs	-|-	0253_004_001	24	10	14	jejuni	2012	0	0	1	1	1	1	1	1	1	0	1	1	1	1	1	1	1	1	1	1	1	0	1	1	1	1	1	1	1	1	0	0	0	1	1	1	1	1	1	1
cgfdb003838	Chicken	drumsticks	+|+	0253_004_001	24	10	14	jejuni	2012	0	0	1	1	1	1	1	1	1	0	1	1	1	1	1	1	1	1	1	1	1	0	1	1	1	1	1	1	1	1	0	0	0	1	1	1	1	1	1	1
cgfdb003839	Chicken	breast, fillet	-|-	0253_004_001	24	10	14	jejuni	2012	0	0	1	1	1	1	1	1	1	0	1	1	1	1	1	1	1	1	1	1	1	0	1	1	1	1	1	1	1	1	0	0	0	1	1	1	1	1	1	1
cgfdb003840	Human	Stool		0253_004_001	24	10	14	jejuni	2012	0	0	1	1	1	1	1	1	1	0	1	1	1	1	1	1	1	1	1	1	1	0	1	1	1	1	1	1	1	1	0	0	0	1	1	1	1	1	1	1
cgfdb003841	Human	Stool		0253_004_001	24	10	14	jejuni	2012	0	0	1	1	1	1	1	1	1	0	1	1	1	1	1	1	1	1	1	1	1	0	1	1	1	1	1	1	1	1	0	0	0	1	1	1	1	1	1	1
cgfdb003842	Chicken	breast	+|+	0253_004_001	24	10	14	jejuni	2012	0	0	1	1	1	1	1	1	1	0	1	1	1	1	1	1	1	1	1	1	1	0	1	1	1	1	1	1	1	1	0	0	0	1	1	1	1	1	1	1
cgfdb003843	Chicken	thighs	-|-	0253_004_001	24	10	14	jejuni	2012	0	0	1	1	1	1	1	1	1	0	1	1	1	1	1	1	1	1	1	1	1	0	1	1	1	1	1	1	1	1	0	0	0	1	1	1	1	1	1	1
cgfdb019974	Human	Stool		0253_004_001	24	10	14	jejuni	2014	0	0	1	1	1	1	1	1	1	0	1	1	1	1	1	1	1	1	1	1	1	0	1	1	1	1	1	1	1	1	0	0	0	1	1	1	1	1	1	1
cgfdb019975	Human	Stool		0253_004_001	24	10	14	jejuni	2014	0	0	1	1	1	1	1	1	1	0	1	1	1	1	1	1	1	1	1	1	1	0	1	1	1	1	1	1	1	1	0	0	0	1	1	1	1	1	1	1
cgfdb019976	Human	Stool		0253_004_001	24	10	14	jejuni	2014	0	0	1	1	1	1	1	1	1	0	1	1	1	1	1	1	1	1	1	1	1	0	1	1	1	1	1	1	1	1	0	0	0	1	1	1	1	1	1	1
cgfdb019977	Human	Stool		0253_004_001	24	10	14	jejuni	2014	0	0	1	1	1	1	1	1	1	0	1	1	1	1	1	1	1	1	1	1	1	0	1	1	1	1	1	1	1	1	0	0	0	1	1	1	1	1	1	1
cgfdb019978	Human	Stool		0253_004_001	24	10	14	jejuni	2014	0	0	1	1	1	1	1	1	1	0	1	1	1	1	1	1	1	1	1	1	1	0	1	1	1	1	1	1	1	1	0	0	0	1	1	1	1	1	1	1
cgfdb019979	Human	Stool		0253_004_001	24	10	14	jejuni	2014	0	0	1	1	1	1	1	1	1	0	1	1	1	1	1	1	1	1	1	1	1	0	1	1	1	1	1	1	1	1	0	0	0	1	1	1	1	1	1	1
cgfdb019980	Human	Stool		0253_004_001	24	10	14	jejuni	2014	0	0	1	1	1	1	1	1	1	0	1	1	1	1	1	1	1	1	1	1	1	0	1	1	1	1	1	1	1	1	0	0	0	1	1	1	1	1	1	1
cgfdb019981	Human	Stool		0253_004_001	24	10	14	jejuni		0	0	1	1	1	1	1	1	1	0	1	1	1	1	1	1	1	1	1	1	1	0	1	1	1	1	1	1	1	1	0	0	0	1	1	1	1	1	1	1
cgfdb019982	Human	Stool		0253_004_001	24	10	14	jejuni	2012	0	0	1	1	1	1	1	1	1	0	1	1	1	1	1	1	1	1	1	1	1	0	1	1	1	1	1	1	1	1	0	0	0	1	1	1	1	1	1	1
cgfdb019983	Human	Stool		0253_004_001	24	10	14	jejuni	2012	0	0	1	1	1	1	1	1	1	0	1	1	1	1	1	1	1	1	1	1	1	0	1	1	1	1	1	1	1	1	0	0	0	1	1	1	1	1	1	1
cgfdb019984	Human	Stool		0253_004_001	24	10	14	jejuni	2012	0	0	1	1	1	1	1	1	1	0	1	1	1	1	1	1	1	1	1	1	1	0	1	1	1	1	1	1	1	1	0	0	0	1	1	1	1	1	1	1
cgfdb021099	Human	Stool		0253_004_001	24	10	14	jejuni		0	0	1	1	1	1	1	1	1	0	1	1	1	1	1	1	1	1	1	1	1	0	1	1	1	1	1	1	1	1	0	0	0	1	1	1	1	1	1	1
cgfdb004026	Chicken	thighs	-|-	0260_007_001	3	1	2	jejuni	2012	0	0	1	1	1	1	1	1	1	1	1	1	1	1	1	1	1	1	1	1	1	0	1	1	0	0	1	1	1	1	0	0	0	1	1	1	1	1	1	1
cgfdb004027	Human	Stool		0260_007_001	3	1	2	jejuni	2012	0	0	1	1	1	1	1	1	1	1	1	1	1	1	1	1	1	1	1	1	1	0	1	1	0	0	1	1	1	1	0	0	0	1	1	1	1	1	1	1
cgfdb020007	Human	Stool		0260_007_001	3	1	2	jejuni	2013	0	0	1	1	1	1	1	1	1	1	1	1	1	1	1	1	1	1	1	1	1	0	1	1	0	0	1	1	1	1	0	0	0	1	1	1	1	1	1	1
cgfdb020008	Human	Stool		0260_007_003	1	0	1	jejuni	2013	1	0	1	1	1	1	1	1	1	1	1	1	1	1	1	1	1	1	1	1	1	0	1	1	0	0	1	1	1	1	0	0	0	1	1	1	1	1	1	1
cgfdb020005	Human	Stool		0260_008_002	2	0	2	jejuni	2014	0	0	1	1	1	1	1	1	1	1	1	1	1	1	1	1	1	1	1	1	1	0	1	1	0	0	1	1	1	1	1	0	0	1	1	1	1	1	1	1
cgfdb020006	Human	Stool		0260_008_002	2	0	2	jejuni	2013	0	0	1	1	1	1	1	1	1	1	1	1	1	1	1	1	1	1	1	1	1	0	1	1	0	0	1	1	1	1	1	0	0	1	1	1	1	1	1	1
cgfdb004213	Chicken	breast	-|-	0269_004_001	5	1	4	jejuni	2012	1	0	1	1	1	1	1	1	1	1	1	1	1	1	1	1	1	1	1	1	1	0	1	1	1	1	1	1	1	1	0	0	0	1	1	1	1	1	0	0
cgfdb019991	Human	Stool		0269_004_001	5	1	4	jejuni	2014	1	0	1	1	1	1	1	1	1	1	1	1	1	1	1	1	1	1	1	1	1	0	1	1	1	1	1	1	1	1	0	0	0	1	1	1	1	1	0	0
cgfdb019992	Human	Stool		0269_004_001	5	1	4	jejuni	2012	1	0	1	1	1	1	1	1	1	1	1	1	1	1	1	1	1	1	1	1	1	0	1	1	1	1	1	1	1	1	0	0	0	1	1	1	1	1	0	0
cgfdb019993	Human	Stool		0269_004_001	5	1	4	jejuni	2012	1	0	1	1	1	1	1	1	1	1	1	1	1	1	1	1	1	1	1	1	1	0	1	1	1	1	1	1	1	1	0	0	0	1	1	1	1	1	0	0
cgfdb019994	Human	Stool		0269_004_001	5	1	4	jejuni	2014	1	0	1	1	1	1	1	1	1	1	1	1	1	1	1	1	1	1	1	1	1	0	1	1	1	1	1	1	1	1	0	0	0	1	1	1	1	1	0	0
cgfdb004222	Chicken	thighs	-|-	0269_004_004	1	1	0	jejuni	2012	1	0	1	1	1	1	1	1	1	1	1	1	1	1	1	1	1	1	1	1	1	1	1	1	1	1	1	1	1	1	0	0	0	1	1	1	1	1	0	0
cgfdb020061	Human	Stool		0417_003_006	2	0	2	upsaliensis	2013	0	0	0	0	0	0	0	0	0	0	0	0	0	0	0	0	0	0	0	0	0	0	0	0	0	0	0	1	1	0	0	0	0	0	0	0	0	0	0	0
cgfdb020062	Human	Stool		0417_003_006	2	0	2	upsaliensis	2014	0	0	0	0	0	0	0	0	0	0	0	0	0	0	0	0	0	0	0	0	0	0	0	0	0	0	0	1	1	0	0	0	0	0	0	0	0	0	0	0
cgfdb020050	Human	Stool		0417_003_007	4	0	4	upsaliensis	2013	0	0	0	0	0	0	0	0	0	0	0	0	0	0	0	0	0	0	1	0	0	1	0	0	0	0	0	1	1	0	0	0	0	0	0	0	0	0	0	0
cgfdb020051	Human	Stool		0417_003_007	4	0	4	upsaliensis	2014	0	0	0	0	0	0	0	0	0	0	0	0	0	0	0	0	0	0	1	0	0	1	0	0	0	0	0	1	1	0	0	0	0	0	0	0	0	0	0	0
cgfdb020052	Human	Stool		0417_003_007	4	0	4	upsaliensis	2014	0	0	0	0	0	0	0	0	0	0	0	0	0	0	0	0	0	0	1	0	0	1	0	0	0	0	0	1	1	0	0	0	0	0	0	0	0	0	0	0
cgfdb022000	Human	Stool		0417_003_007	4	0	4	upsaliensis		0	0	0	0	0	0	0	0	0	0	0	0	0	0	0	0	0	0	1	0	0	1	0	0	0	0	0	1	1	0	0	0	0	0	0	0	0	0	0	0
cgfdb020053	Human	Stool		0417_003_008	1	0	1	Campy spp.	2013	0	0	0	0	0	0	0	0	0	0	0	0	0	0	0	0	0	0	1	0	0	1	0	0	0	0	0	1	0	0	0	0	0	0	0	0	0	0	0	0
cgfdb005257	Chicken	legs	+|+	0419_007_003	1	1	0	lari	2012	0	0	0	0	0	0	0	0	0	1	0	0	0	0	0	0	0	0	0	0	0	0	0	0	1	0	0	0	0	0	0	0	0	0	0	0	0	0	0	0
cgfdb020042	Human	Stool		0420_001_003	1	0	1	lari	2013	0	0	0	0	0	0	0	0	0	0	0	0	0	0	0	0	0	0	0	0	1	0	0	0	1	0	0	0	0	0	0	0	0	0	0	0	0	0	0	0
cgfdb020068	Human	Stool		0444_005_001	1	0	1	Campy spp.	2014	0	0	0	0	1	0	0	1	1	0	1	0	1	0	1	0	1	0	0	0	0	0	0	1	0	0	0	1	1	0	0	0	0	0	0	0	0	0	0	1
cgfdb019579	Human	Stool		0524_004_004	1	0	1	jejuni	2012	0	0	1	1	0	1	1	0	0	1	1	0	0	0	0	0	1	0	0	0	0	0	0	1	0	0	1	1	1	1	0	0	0	0	0	0	0	1	0	0
cgfdb019580	Human	Stool		0524_005_003	1	0	1	jejuni	2015	0	0	1	0	0	0	1	0	0	1	1	1	0	0	0	0	1	0	0	0	0	0	0	1	0	0	1	1	1	1	0	0	0	0	0	0	0	1	0	0
cgfdb019514	Human	Stool		0535_001_003	1	0	1	jejuni	2014	0	0	1	0	0	0	1	0	0	1	1	0	0	0	0	0	1	0	0	0	0	0	1	0	0	0	1	0	0	0	0	0	0	0	0	0	0	1	0	0
cgfdb019515	Human	Stool		0535_001_004	1	0	1	jejuni	2012	0	0	1	0	0	0	1	0	0	1	1	0	0	0	0	0	1	0	0	0	0	1	1	0	0	0	1	0	0	0	0	0	0	0	0	0	0	1	0	0
cgfdb005892	Chicken	thighs	+|+	0535_002_001	1	1	0	jejuni	2012	0	0	1	0	0	0	0	0	0	1	1	0	0	0	0	1	1	0	0	0	0	1	1	0	0	0	1	0	0	0	0	0	0	0	0	0	0	1	0	0
cgfdb005910	Human	Stool		0535_004_001	1	0	1	jejuni	2012	0	0	1	0	0	0	1	0	0	1	1	0	0	0	0	0	1	0	0	0	0	1	1	0	0	0	1	0	0	0	0	0	0	0	0	1	0	1	0	0
cgfdb005912	Chicken	thighs	-|-	0535_004_003	1	1	0	jejuni	2012	0	0	1	0	0	0	1	0	0	1	1	0	0	1	0	0	1	0	0	0	0	1	1	0	0	0	1	0	0	0	0	0	0	0	0	1	0	1	0	0
cgfdb005982	Human	Stool		0540_001_002	1	0	1	jejuni	2012	0	0	1	0	0	0	1	0	0	1	1	0	0	0	0	0	1	0	0	0	0	0	0	0	0	0	1	0	0	0	0	0	0	0	0	0	0	1	0	0
cgfdb019520	Human	Stool		0540_003_002	1	0	1	jejuni	2014	0	0	1	0	0	0	1	0	0	1	1	0	0	0	0	0	1	0	0	0	0	0	0	0	0	1	1	0	0	0	1	0	0	0	0	0	0	1	0	0
cgfdb019746	Human	Stool		0580_010_001	1	0	1	coli	2013	0	0	1	1	1	1	0	1	1	0	0	0	0	0	0	0	0	1	1	0	1	0	0	0	0	0	0	0	0	1	0	0	0	0	0	0	0	0	1	0
cgfdb006548	Human	Stool		0602_004_001	3	0	3	coli	2012	0	0	1	1	0	1	0	1	1	1	1	1	1	0	0	0	1	1	1	0	1	0	0	0	0	0	1	0	0	0	0	0	0	0	0	0	1	0	1	1
cgfdb019681	Human	Stool		0602_004_001	3	0	3	coli	2014	0	0	1	1	0	1	0	1	1	1	1	1	1	0	0	0	1	1	1	0	1	0	0	0	0	0	1	0	0	0	0	0	0	0	0	0	1	0	1	1
cgfdb019682	Human	Stool		0602_004_001	3	0	3	coli	2014	0	0	1	1	0	1	0	1	1	1	1	1	1	0	0	0	1	1	1	0	1	0	0	0	0	0	1	0	0	0	0	0	0	0	0	0	1	0	1	1
cgfdb019688	Human	Stool		0604_001_010	1	0	1	jejuni		0	0	1	1	1	1	0	1	1	1	1	0	0	0	0	0	1	1	1	0	1	0	0	0	0	0	1	1	0	0	0	0	0	0	0	0	1	0	1	1
cgfdb006592	Chicken	thighs	-|-	0609_001_001	2	2	0	coli	2012	0	1	1	0	0	1	0	1	1	0	1	1	1	0	0	0	1	1	1	0	1	0	0	0	0	0	1	0	1	1	0	0	0	0	0	0	1	0	1	1
cgfdb006593	Chicken	breast	-|-	0609_001_001	2	2	0	coli	2012	0	1	1	0	0	1	0	1	1	0	1	1	1	0	0	0	1	1	1	0	1	0	0	0	0	0	1	0	1	1	0	0	0	0	0	0	1	0	1	1
cgfdb006608	Chicken	breast	-|-	0609_003_002	5	5	0	coli	2012	0	1	1	0	0	0	0	1	1	0	1	1	1	0	0	0	1	1	1	0	1	0	0	0	0	0	1	0	1	1	0	0	0	0	0	0	1	0	1	1
cgfdb006609	Chicken	legs	+|+	0609_003_002	5	5	0	coli	2012	0	1	1	0	0	0	0	1	1	0	1	1	1	0	0	0	1	1	1	0	1	0	0	0	0	0	1	0	1	1	0	0	0	0	0	0	1	0	1	1
cgfdb006610	Chicken	breast	-|-	0609_003_002	5	5	0	coli	2012	0	1	1	0	0	0	0	1	1	0	1	1	1	0	0	0	1	1	1	0	1	0	0	0	0	0	1	0	1	1	0	0	0	0	0	0	1	0	1	1
cgfdb006611	Chicken	thighs	+|+	0609_003_002	5	5	0	coli	2012	0	1	1	0	0	0	0	1	1	0	1	1	1	0	0	0	1	1	1	0	1	0	0	0	0	0	1	0	1	1	0	0	0	0	0	0	1	0	1	1
cgfdb006612	Chicken	breast	-|-	0609_003_002	5	5	0	coli	2012	0	1	1	0	0	0	0	1	1	0	1	1	1	0	0	0	1	1	1	0	1	0	0	0	0	0	1	0	1	1	0	0	0	0	0	0	1	0	1	1
cgfdb006727	Chicken	drumsticks	+|+	0609_006_004	5	3	2	coli	2012	0	0	1	0	0	1	0	1	1	0	1	1	1	0	0	0	1	1	1	0	1	0	0	0	0	0	1	0	1	1	0	0	0	0	0	0	1	0	1	1
cgfdb006728	Chicken	drumsticks	+|+	0609_006_004	5	3	2	coli	2012	0	0	1	0	0	1	0	1	1	0	1	1	1	0	0	0	1	1	1	0	1	0	0	0	0	0	1	0	1	1	0	0	0	0	0	0	1	0	1	1
cgfdb006729	Chicken	thighs	+|+	0609_006_004	5	3	2	coli	2012	0	0	1	0	0	1	0	1	1	0	1	1	1	0	0	0	1	1	1	0	1	0	0	0	0	0	1	0	1	1	0	0	0	0	0	0	1	0	1	1
cgfdb006730	Human	Stool		0609_006_004	5	3	2	coli	2012	0	0	1	0	0	1	0	1	1	0	1	1	1	0	0	0	1	1	1	0	1	0	0	0	0	0	1	0	1	1	0	0	0	0	0	0	1	0	1	1
cgfdb019669	Human	Stool		0609_006_004	5	3	2	coli	2014	0	0	1	0	0	1	0	1	1	0	1	1	1	0	0	0	1	1	1	0	1	0	0	0	0	0	1	0	1	1	0	0	0	0	0	0	1	0	1	1
cgfdb006851	Chicken	drumsticks	+|+	0609_013_002	1	1	0	coli	2012	0	0	1	0	0	0	0	1	1	0	1	1	1	0	0	0	1	1	1	0	1	0	0	0	0	0	1	0	1	1	0	0	0	0	0	0	1	0	1	1
cgfdb019672	Human	Stool		0611_003_001	2	0	2	coli	2014	0	0	1	1	0	1	0	1	1	1	1	1	1	0	0	0	1	1	1	0	1	0	0	0	0	0	1	0	1	1	0	0	0	0	0	0	1	0	1	1
cgfdb019673	Human	Stool		0611_003_001	2	0	2	coli	2014	0	0	1	1	0	1	0	1	1	1	1	1	1	0	0	0	1	1	1	0	1	0	0	0	0	0	1	0	1	1	0	0	0	0	0	0	1	0	1	1
cgfdb019647	Human	Stool		0631_002_001	2	0	2	coli	2012	0	0	1	1	0	1	0	1	1	0	1	0	0	0	0	0	1	1	1	0	1	0	0	1	0	0	1	1	1	1	0	0	0	0	0	0	1	0	1	1
cgfdb019648	Human	Stool		0631_002_001	2	0	2	coli	2014	0	0	1	1	0	1	0	1	1	0	1	0	0	0	0	0	1	1	1	0	1	0	0	1	0	0	1	1	1	1	0	0	0	0	0	0	1	0	1	1
cgfdb019649	Human	Stool		0631_002_008	1	0	1	coli	2014	0	1	1	1	0	1	0	1	1	1	1	0	0	0	0	0	1	1	1	0	1	0	0	1	0	0	1	1	1	1	0	0	0	0	0	0	1	0	1	1
cgfdb007023	Chicken	thighs	+|+	0631_004_001	1	1	0	coli	2012	0	0	1	1	0	0	0	1	1	0	1	0	0	0	0	0	1	1	1	0	1	0	0	1	0	0	1	1	1	1	0	0	0	0	0	0	1	0	1	1
cgfdb019612	Human	Stool		0633_002_001	1	0	1	coli	2013	0	1	1	1	0	1	0	1	1	1	1	1	1	0	0	0	1	1	1	0	1	0	0	1	0	0	1	1	1	1	0	0	0	0	0	0	1	0	1	1
cgfdb007081	Chicken	legs	+|+	0633_004_002	15	6	9	coli	2012	0	0	1	1	0	1	0	1	1	1	1	1	1	0	0	0	1	1	1	0	1	0	0	1	0	0	1	1	1	1	0	0	0	0	0	0	1	0	1	1
cgfdb007082	Chicken	breast	-|-	0633_004_002	15	6	9	coli	2012	0	0	1	1	0	1	0	1	1	1	1	1	1	0	0	0	1	1	1	0	1	0	0	1	0	0	1	1	1	1	0	0	0	0	0	0	1	0	1	1
cgfdb007083	Chicken	breast	-|-	0633_004_002	15	6	9	coli	2012	0	0	1	1	0	1	0	1	1	1	1	1	1	0	0	0	1	1	1	0	1	0	0	1	0	0	1	1	1	1	0	0	0	0	0	0	1	0	1	1
cgfdb007084	Chicken	thighs	-|-	0633_004_002	15	6	9	coli	2012	0	0	1	1	0	1	0	1	1	1	1	1	1	0	0	0	1	1	1	0	1	0	0	1	0	0	1	1	1	1	0	0	0	0	0	0	1	0	1	1
cgfdb007085	Chicken	breast, slice	-|-	0633_004_002	15	6	9	coli	2012	0	0	1	1	0	1	0	1	1	1	1	1	1	0	0	0	1	1	1	0	1	0	0	1	0	0	1	1	1	1	0	0	0	0	0	0	1	0	1	1
cgfdb007086	Chicken	thighs	+|+	0633_004_002	15	6	9	coli	2012	0	0	1	1	0	1	0	1	1	1	1	1	1	0	0	0	1	1	1	0	1	0	0	1	0	0	1	1	1	1	0	0	0	0	0	0	1	0	1	1
cgfdb019604	Human	Stool		0633_004_002	15	6	9	coli	2013	0	0	1	1	0	1	0	1	1	1	1	1	1	0	0	0	1	1	1	0	1	0	0	1	0	0	1	1	1	1	0	0	0	0	0	0	1	0	1	1
cgfdb019605	Human	Stool		0633_004_002	15	6	9	coli	2014	0	0	1	1	0	1	0	1	1	1	1	1	1	0	0	0	1	1	1	0	1	0	0	1	0	0	1	1	1	1	0	0	0	0	0	0	1	0	1	1
cgfdb019606	Human	Stool		0633_004_002	15	6	9	coli	2014	0	0	1	1	0	1	0	1	1	1	1	1	1	0	0	0	1	1	1	0	1	0	0	1	0	0	1	1	1	1	0	0	0	0	0	0	1	0	1	1
cgfdb019607	Human	Stool		0633_004_002	15	6	9	coli	2014	0	0	1	1	0	1	0	1	1	1	1	1	1	0	0	0	1	1	1	0	1	0	0	1	0	0	1	1	1	1	0	0	0	0	0	0	1	0	1	1
cgfdb019608	Human	Stool		0633_004_002	15	6	9	coli	2014	0	0	1	1	0	1	0	1	1	1	1	1	1	0	0	0	1	1	1	0	1	0	0	1	0	0	1	1	1	1	0	0	0	0	0	0	1	0	1	1
cgfdb019609	Human	Stool		0633_004_002	15	6	9	coli	2013	0	0	1	1	0	1	0	1	1	1	1	1	1	0	0	0	1	1	1	0	1	0	0	1	0	0	1	1	1	1	0	0	0	0	0	0	1	0	1	1
cgfdb019610	Human	Stool		0633_004_002	15	6	9	coli	2014	0	0	1	1	0	1	0	1	1	1	1	1	1	0	0	0	1	1	1	0	1	0	0	1	0	0	1	1	1	1	0	0	0	0	0	0	1	0	1	1
cgfdb019611	Human	Stool		0633_004_002	15	6	9	coli	2013	0	0	1	1	0	1	0	1	1	1	1	1	1	0	0	0	1	1	1	0	1	0	0	1	0	0	1	1	1	1	0	0	0	0	0	0	1	0	1	1
cgfdb021229	Human	Stool		0633_004_002	15	6	9	coli		0	0	1	1	0	1	0	1	1	1	1	1	1	0	0	0	1	1	1	0	1	0	0	1	0	0	1	1	1	1	0	0	0	0	0	0	1	0	1	1
cgfdb007120	Chicken	thighs	-|-	0633_006_004	1	1	0	coli	2012	0	0	1	1	0	1	0	1	1	1	1	1	1	0	0	0	1	1	1	0	1	0	0	1	0	0	1	1	1	1	0	0	0	0	0	0	0	0	1	1
cgfdb007132	Chicken	breast	-|-	0633_007_004	1	1	0	coli	2012	0	0	1	1	0	0	0	1	1	1	1	1	1	0	0	0	1	1	1	0	1	0	0	1	0	0	1	1	1	1	0	0	0	0	0	0	1	0	1	1
cgfdb007137	Chicken	thighs	-|-	0633_008_003	1	1	0	coli	2012	0	0	1	1	0	1	0	1	1	1	0	1	0	0	0	0	0	1	1	0	1	0	0	1	0	0	1	1	1	1	0	0	0	0	0	0	1	0	1	1
cgfdb007259	Chicken	breast	-|-	0633_014_002	2	1	1	coli	2012	0	0	1	1	0	1	0	1	1	0	1	1	1	0	0	0	1	1	1	0	1	0	0	1	0	0	1	1	1	1	0	0	0	0	0	0	1	0	1	1
cgfdb019637	Human	Stool		0633_014_002	2	1	1	coli	2012	0	0	1	1	0	1	0	1	1	0	1	1	1	0	0	0	1	1	1	0	1	0	0	1	0	0	1	1	1	1	0	0	0	0	0	0	1	0	1	1
cgfdb007265	Chicken	thighs	+|+	0633_014_005	1	1	0	coli	2012	0	0	1	1	0	1	1	1	1	0	1	1	1	0	0	0	1	1	1	0	1	0	0	1	0	0	1	1	1	1	0	0	0	0	0	0	1	0	1	1
cgfdb007292	Chicken	drumsticks	+|+	0633_016_005	1	1	0	coli	2012	0	0	1	1	0	0	0	1	1	0	1	1	1	0	0	0	1	1	1	0	1	0	0	1	0	0	1	1	1	1	0	0	0	0	0	0	1	0	1	1
cgfdb007304	Chicken	thighs	-|-	0633_018_005	1	1	0	coli	2012	0	0	1	0	0	0	1	1	1	1	1	1	1	0	0	0	1	1	1	0	1	0	0	1	0	0	1	1	1	1	0	0	0	0	0	0	1	0	1	1
cgfdb019646	Human	Stool		0633_019_005	1	0	1	coli	2013	1	0	1	1	0	1	0	1	1	0	1	1	1	0	0	0	1	1	1	0	1	0	0	1	0	1	1	1	1	1	0	0	0	0	0	0	1	0	1	1
cgfdb019657	Human	Stool		0639_001_002	1	0	1	coli		0	1	1	0	0	1	1	1	1	1	1	1	1	0	0	0	1	1	1	0	1	0	0	1	0	0	1	1	1	1	0	0	0	0	0	0	1	0	1	1
cgfdb019655	Human	Stool		0641_001_005	1	0	1	coli	2014	0	0	1	1	0	1	0	1	1	1	1	1	1	0	0	0	1	1	1	1	1	0	1	1	0	1	1	1	1	1	0	0	0	0	0	0	1	0	1	1
cgfdb008034	Chicken	breast	-|-	0695_006_001	2	1	1	jejuni	2012	0	0	1	1	1	1	1	1	1	1	1	0	0	1	1	1	1	1	1	1	0	0	1	0	0	0	1	0	0	0	1	0	0	1	1	1	1	0	0	0
cgfdb021911	Human	Stool		0695_006_001	2	1	1	jejuni		0	0	1	1	1	1	1	1	1	1	1	0	0	1	1	1	1	1	1	1	0	0	1	0	0	0	1	0	0	0	1	0	0	1	1	1	1	0	0	0
cgfdb020028	Human	Stool		0695_012_002	1	0	1	jejuni	2013	0	0	1	1	1	1	1	1	1	1	1	0	0	1	1	1	1	1	1	1	0	0	1	0	0	0	1	0	0	1	1	0	0	1	1	1	1	0	0	0
cgfdb020029	Human	Stool		0699_002_001	1	0	1	jejuni	2014	0	0	1	1	1	1	1	1	1	1	1	0	0	1	1	1	1	1	1	1	0	0	1	1	0	0	1	1	1	1	1	0	0	1	1	1	1	0	0	0
cgfdb020030	Human	Stool		0708_002_002	1	0	1	jejuni	2015	1	0	1	1	1	1	1	1	1	1	1	1	1	1	1	1	1	1	1	1	1	0	1	0	0	0	1	0	0	0	0	0	0	1	1	1	1	1	0	1
cgfdb021961	Human	Stool		0727_001_005	1	0	1	jejuni		0	0	1	1	0	0	0	1	1	1	1	0	0	0	0	1	1	1	1	1	0	1	1	0	1	1	0	0	0	0	1	0	0	1	1	1	0	0	0	1
cgfdb008615	Chicken	breast	-|-	0731_001_005	4	3	1	jejuni	2012	0	1	1	1	0	0	0	1	1	1	1	0	0	0	0	1	1	1	1	1	0	1	1	0	0	0	0	0	0	0	1	0	0	1	1	1	0	0	0	1
cgfdb008616	Chicken	thighs	-|-	0731_001_005	4	3	1	jejuni	2012	0	1	1	1	0	0	0	1	1	1	1	0	0	0	0	1	1	1	1	1	0	1	1	0	0	0	0	0	0	0	1	0	0	1	1	1	0	0	0	1
cgfdb008617	Chicken	breast	-|-	0731_001_005	4	3	1	jejuni	2012	0	1	1	1	0	0	0	1	1	1	1	0	0	0	0	1	1	1	1	1	0	1	1	0	0	0	0	0	0	0	1	0	0	1	1	1	0	0	0	1
cgfdb020034	Human	Stool		0731_001_005	4	3	1	jejuni	2012	0	1	1	1	0	0	0	1	1	1	1	0	0	0	0	1	1	1	1	1	0	1	1	0	0	0	0	0	0	0	1	0	0	1	1	1	0	0	0	1
cgfdb009011	Human	Stool		0735_005_001	3	0	3	jejuni	2012	0	0	1	1	0	0	1	1	1	1	1	0	0	0	0	1	1	1	1	1	0	1	1	0	0	0	0	0	0	0	1	0	0	1	1	1	0	0	0	1
cgfdb020031	Human	Stool		0735_005_001	3	0	3	jejuni	2014	0	0	1	1	0	0	1	1	1	1	1	0	0	0	0	1	1	1	1	1	0	1	1	0	0	0	0	0	0	0	1	0	0	1	1	1	0	0	0	1
cgfdb020032	Human	Stool		0735_005_001	3	0	3	jejuni	2013	0	0	1	1	0	0	1	1	1	1	1	0	0	0	0	1	1	1	1	1	0	1	1	0	0	0	0	0	0	0	1	0	0	1	1	1	0	0	0	1
cgfdb020035	Human	Stool		0735_007_002	1	0	1	jejuni	2013	0	1	1	1	0	0	1	1	1	1	1	0	0	0	0	1	1	1	1	1	0	1	1	0	0	0	0	0	0	0	1	0	0	1	1	1	1	0	0	1
cgfdb009461	Chicken	thighs	+|+	0776_001_002	1	1	0	jejuni	2012	0	1	1	0	0	0	0	0	0	1	1	1	1	1	1	1	1	1	1	1	0	1	1	0	0	0	1	0	1	1	1	0	0	0	0	0	0	0	0	0
cgfdb009486	Chicken	wing	+|+	0776_001_011	2	2	0	jejuni	2012	0	1	1	0	0	0	0	0	0	1	1	1	1	1	1	1	1	1	1	1	0	1	1	0	0	0	1	0	1	1	1	0	0	0	0	1	0	0	0	0
cgfdb009487	Chicken	breast, cutlets	-|-	0776_001_011	2	2	0	jejuni	2012	0	1	1	0	0	0	0	0	0	1	1	1	1	1	1	1	1	1	1	1	0	1	1	0	0	0	1	0	1	1	1	0	0	0	0	1	0	0	0	0
cgfdb019207	Human	Stool		0776_004_001	1	0	1	jejuni	2014	0	1	1	0	0	1	0	0	0	1	1	1	1	1	1	1	1	1	1	1	0	1	1	0	0	0	1	0	1	1	1	0	0	0	0	0	0	0	0	0
cgfdb009583	Chicken	thighs	+|+	0776_004_002	3	3	0	jejuni	2012	0	1	1	0	0	1	0	0	0	1	1	1	1	1	1	1	1	1	1	1	0	1	1	0	0	0	1	0	1	1	1	0	0	0	0	1	0	0	0	0
cgfdb009584	Chicken	thighs	+|+	0776_004_002	3	3	0	jejuni	2012	0	1	1	0	0	1	0	0	0	1	1	1	1	1	1	1	1	1	1	1	0	1	1	0	0	0	1	0	1	1	1	0	0	0	0	1	0	0	0	0
cgfdb009585	Chicken	wing	+|+	0776_004_002	3	3	0	jejuni	2012	0	1	1	0	0	1	0	0	0	1	1	1	1	1	1	1	1	1	1	1	0	1	1	0	0	0	1	0	1	1	1	0	0	0	0	1	0	0	0	0
cgfdb019203	Human	Stool		0776_005_005	1	0	1	jejuni	2014	0	0	1	0	0	1	0	0	0	1	1	1	1	1	1	1	1	1	1	1	0	1	1	0	1	0	1	0	1	1	0	0	0	0	0	1	0	0	0	0
cgfdb009757	Human	Stool		0777_001_008	1	0	1	jejuni	2012	0	1	1	0	0	1	1	1	0	1	1	1	1	1	1	1	1	1	1	1	0	1	1	0	0	0	1	0	1	1	1	0	0	0	0	0	0	0	0	1
cgfdb010343	Chicken	breast	-|-	0782_004_002	1	1	0	jejuni	2012	0	0	1	0	0	0	0	0	0	1	1	1	1	1	1	1	1	1	1	1	0	1	1	1	1	0	1	1	1	1	0	0	0	0	0	0	0	0	0	0
cgfdb019281	Human	Stool		0782_006_004	2	0	2	jejuni	2014	0	0	1	0	0	1	1	0	0	1	1	1	1	1	1	1	1	1	1	1	0	1	1	1	0	0	1	1	1	1	0	0	0	0	0	0	0	0	0	0
cgfdb019282	Human	Stool		0782_006_004	2	0	2	jejuni	2014	0	0	1	0	0	1	1	0	0	1	1	1	1	1	1	1	1	1	1	1	0	1	1	1	0	0	1	1	1	1	0	0	0	0	0	0	0	0	0	0
cgfdb010511	Chicken	breast	-|-	0795_003_003	6	6	0	jejuni	2012	0	0	1	1	0	0	0	0	0	1	1	0	0	0	0	1	1	1	0	0	0	0	0	0	0	0	1	0	1	1	0	0	0	0	0	0	0	0	0	0
cgfdb010512	Chicken	drumsticks	+|+	0795_003_003	6	6	0	jejuni	2012	0	0	1	1	0	0	0	0	0	1	1	0	0	0	0	1	1	1	0	0	0	0	0	0	0	0	1	0	1	1	0	0	0	0	0	0	0	0	0	0
cgfdb010513	Chicken	wing	+|+	0795_003_003	6	6	0	jejuni	2012	0	0	1	1	0	0	0	0	0	1	1	0	0	0	0	1	1	1	0	0	0	0	0	0	0	0	1	0	1	1	0	0	0	0	0	0	0	0	0	0
cgfdb010514	Chicken	legs	+|+	0795_003_003	6	6	0	jejuni	2012	0	0	1	1	0	0	0	0	0	1	1	0	0	0	0	1	1	1	0	0	0	0	0	0	0	0	1	0	1	1	0	0	0	0	0	0	0	0	0	0
cgfdb010515	Chicken	thighs	+|+	0795_003_003	6	6	0	jejuni	2012	0	0	1	1	0	0	0	0	0	1	1	0	0	0	0	1	1	1	0	0	0	0	0	0	0	0	1	0	1	1	0	0	0	0	0	0	0	0	0	0
cgfdb010516	Chicken	thighs	-|-	0795_003_003	6	6	0	jejuni	2012	0	0	1	1	0	0	0	0	0	1	1	0	0	0	0	1	1	1	0	0	0	0	0	0	0	0	1	0	1	1	0	0	0	0	0	0	0	0	0	0
cgfdb010519	Chicken	thighs	+|+	0795_003_006	2	2	0	jejuni	2012	0	0	1	1	0	0	0	0	0	1	1	0	0	0	0	1	1	1	0	0	0	0	0	0	0	0	1	0	1	1	0	0	0	0	0	1	0	0	0	0
cgfdb010520	Chicken	breast	-|-	0795_003_006	2	2	0	jejuni	2012	0	0	1	1	0	0	0	0	0	1	1	0	0	0	0	1	1	1	0	0	0	0	0	0	0	0	1	0	1	1	0	0	0	0	0	1	0	0	0	0
cgfdb019169	Human	Stool		0801_001_004	1	0	1	jejuni	2014	0	0	1	1	0	0	0	0	0	1	1	0	0	0	0	1	1	1	0	1	0	0	1	0	0	0	1	0	0	0	1	0	0	0	0	0	1	0	0	0
cgfdb010604	Chicken	breast	-|-	0810_003_002	3	3	0	jejuni	2012	0	0	1	1	0	0	0	0	0	1	1	0	0	1	1	1	1	1	0	0	0	1	1	0	0	0	1	0	1	1	0	0	0	0	0	0	0	0	0	0
cgfdb010605	Chicken	breast	+|-	0810_003_002	3	3	0	jejuni	2012	0	0	1	1	0	0	0	0	0	1	1	0	0	1	1	1	1	1	0	0	0	1	1	0	0	0	1	0	1	1	0	0	0	0	0	0	0	0	0	0
cgfdb010606	Chicken	breast	-|-	0810_003_002	3	3	0	jejuni	2012	0	0	1	1	0	0	0	0	0	1	1	0	0	1	1	1	1	1	0	0	0	1	1	0	0	0	1	0	1	1	0	0	0	0	0	0	0	0	0	0
cgfdb010996	Chicken	breast	+|-	0812_002_001	1	1	0	jejuni	2012	0	0	1	1	0	0	0	0	0	1	1	0	0	1	1	1	1	1	1	1	0	0	1	0	0	0	1	0	1	1	1	0	0	0	0	0	0	0	0	0
cgfdb011003	Chicken	thighs	+|+	0812_002_006	1	1	0	jejuni	2012	0	0	1	1	0	0	0	1	0	1	1	0	0	1	1	1	1	1	1	1	0	0	1	0	0	0	1	0	1	1	1	0	0	0	0	0	0	0	0	0
cgfdb011191	Chicken	breast	+|-	0842_002_003	1	1	0	jejuni	2012	0	0	1	1	0	0	1	0	0	1	1	0	0	0	0	1	1	1	1	1	0	0	1	1	0	0	1	1	1	1	0	0	0	0	0	0	0	0	0	0
cgfdb019582	Human	Stool		0842_008_001	1	0	1	jejuni	2014	1	0	1	1	1	0	0	0	0	1	1	0	0	0	0	1	1	1	0	0	0	0	0	1	0	0	1	1	1	1	1	0	0	0	0	0	1	0	0	0
cgfdb011254	Human	Stool		0844_001_001	1	0	1	jejuni	2012	0	1	1	1	0	0	0	0	0	1	1	0	0	0	0	1	1	1	0	0	0	0	1	1	0	0	1	1	1	1	0	0	0	0	0	0	0	0	0	0
cgfdb011309	Chicken	breast	-|-	0844_003_002	1	1	0	jejuni	2012	0	0	1	1	0	0	0	0	0	1	1	0	0	0	0	1	1	1	0	0	0	0	1	1	0	0	1	1	1	1	0	0	0	0	0	0	0	0	0	0
cgfdb011319	Human	Stool		0844_005_003	1	0	1	jejuni	2012	0	0	1	1	0	0	0	0	0	1	1	0	0	0	0	0	1	1	0	0	0	0	0	1	0	0	1	1	1	1	0	0	0	0	0	0	1	0	0	0
cgfdb019415	Human	Stool		0853_008_001	1	0	1	jejuni	2015	0	0	1	1	0	0	1	0	0	1	1	0	0	0	0	1	1	1	1	1	0	0	1	1	0	0	1	1	1	1	1	0	0	0	0	0	1	0	0	0
cgfdb011734	Chicken	legs	+|+	0871_002_001	1	1	0	jejuni	2012	0	0	1	1	0	0	1	1	0	1	1	0	0	0	0	1	1	1	0	1	0	0	1	1	0	0	1	0	1	1	0	0	0	0	0	0	1	0	0	1
cgfdb012060	Chicken	thighs	-|-	0882_002_002	1	1	0	jejuni	2012	0	0	1	0	0	0	1	1	1	1	1	0	0	0	0	1	1	0	0	0	0	1	1	0	0	0	1	1	0	0	0	0	0	0	0	0	0	1	0	0
cgfdb012185	Chicken	thighs	-|-	0882_005_001	21	15	6	jejuni	2012	0	0	1	0	0	0	0	1	1	1	1	0	0	0	0	1	1	0	0	0	0	1	1	0	0	0	1	0	0	0	0	0	0	0	0	0	0	1	0	0
cgfdb012186	Chicken	drumsticks	+|+	0882_005_001	21	15	6	jejuni	2012	0	0	1	0	0	0	0	1	1	1	1	0	0	0	0	1	1	0	0	0	0	1	1	0	0	0	1	0	0	0	0	0	0	0	0	0	0	1	0	0
cgfdb012187	Chicken	breast	-|-	0882_005_001	21	15	6	jejuni	2012	0	0	1	0	0	0	0	1	1	1	1	0	0	0	0	1	1	0	0	0	0	1	1	0	0	0	1	0	0	0	0	0	0	0	0	0	0	1	0	0
cgfdb012188	Chicken	thighs	-|-	0882_005_001	21	15	6	jejuni	2012	0	0	1	0	0	0	0	1	1	1	1	0	0	0	0	1	1	0	0	0	0	1	1	0	0	0	1	0	0	0	0	0	0	0	0	0	0	1	0	0
cgfdb012189	Chicken	breast	-|-	0882_005_001	21	15	6	jejuni	2012	0	0	1	0	0	0	0	1	1	1	1	0	0	0	0	1	1	0	0	0	0	1	1	0	0	0	1	0	0	0	0	0	0	0	0	0	0	1	0	0
cgfdb012190	Chicken	breast	-|-	0882_005_001	21	15	6	jejuni	2012	0	0	1	0	0	0	0	1	1	1	1	0	0	0	0	1	1	0	0	0	0	1	1	0	0	0	1	0	0	0	0	0	0	0	0	0	0	1	0	0
cgfdb012191	Chicken	wing, split	+|+	0882_005_001	21	15	6	jejuni	2012	0	0	1	0	0	0	0	1	1	1	1	0	0	0	0	1	1	0	0	0	0	1	1	0	0	0	1	0	0	0	0	0	0	0	0	0	0	1	0	0
cgfdb012192	Chicken	legs	+|+	0882_005_001	21	15	6	jejuni	2012	0	0	1	0	0	0	0	1	1	1	1	0	0	0	0	1	1	0	0	0	0	1	1	0	0	0	1	0	0	0	0	0	0	0	0	0	0	1	0	0
cgfdb012193	Chicken	breast	-|-	0882_005_001	21	15	6	jejuni	2012	0	0	1	0	0	0	0	1	1	1	1	0	0	0	0	1	1	0	0	0	0	1	1	0	0	0	1	0	0	0	0	0	0	0	0	0	0	1	0	0
cgfdb012194	Chicken	thighs	+|+	0882_005_001	21	15	6	jejuni	2012	0	0	1	0	0	0	0	1	1	1	1	0	0	0	0	1	1	0	0	0	0	1	1	0	0	0	1	0	0	0	0	0	0	0	0	0	0	1	0	0
cgfdb012195	Chicken	thighs	+|+	0882_005_001	21	15	6	jejuni	2012	0	0	1	0	0	0	0	1	1	1	1	0	0	0	0	1	1	0	0	0	0	1	1	0	0	0	1	0	0	0	0	0	0	0	0	0	0	1	0	0
cgfdb012196	Chicken	wing, split	+|+	0882_005_001	21	15	6	jejuni	2012	0	0	1	0	0	0	0	1	1	1	1	0	0	0	0	1	1	0	0	0	0	1	1	0	0	0	1	0	0	0	0	0	0	0	0	0	0	1	0	0
cgfdb012197	Chicken	breast, fillet	-|-	0882_005_001	21	15	6	jejuni	2012	0	0	1	0	0	0	0	1	1	1	1	0	0	0	0	1	1	0	0	0	0	1	1	0	0	0	1	0	0	0	0	0	0	0	0	0	0	1	0	0
cgfdb012198	Chicken	thighs	+|+	0882_005_001	21	15	6	jejuni	2012	0	0	1	0	0	0	0	1	1	1	1	0	0	0	0	1	1	0	0	0	0	1	1	0	0	0	1	0	0	0	0	0	0	0	0	0	0	1	0	0
cgfdb012199	Chicken	breast	-|-	0882_005_001	21	15	6	jejuni	2012	0	0	1	0	0	0	0	1	1	1	1	0	0	0	0	1	1	0	0	0	0	1	1	0	0	0	1	0	0	0	0	0	0	0	0	0	0	1	0	0
cgfdb012200	Human	Stool		0882_005_001	21	15	6	jejuni	2012	0	0	1	0	0	0	0	1	1	1	1	0	0	0	0	1	1	0	0	0	0	1	1	0	0	0	1	0	0	0	0	0	0	0	0	0	0	1	0	0
cgfdb019487	Human	Stool		0882_005_001	21	15	6	jejuni	2013	0	0	1	0	0	0	0	1	1	1	1	0	0	0	0	1	1	0	0	0	0	1	1	0	0	0	1	0	0	0	0	0	0	0	0	0	0	1	0	0
cgfdb019488	Human	Stool		0882_005_001	21	15	6	jejuni	2014	0	0	1	0	0	0	0	1	1	1	1	0	0	0	0	1	1	0	0	0	0	1	1	0	0	0	1	0	0	0	0	0	0	0	0	0	0	1	0	0
cgfdb019489	Human	Stool		0882_005_001	21	15	6	jejuni	2014	0	0	1	0	0	0	0	1	1	1	1	0	0	0	0	1	1	0	0	0	0	1	1	0	0	0	1	0	0	0	0	0	0	0	0	0	0	1	0	0
cgfdb019490	Human	Stool		0882_005_001	21	15	6	jejuni	2014	0	0	1	0	0	0	0	1	1	1	1	0	0	0	0	1	1	0	0	0	0	1	1	0	0	0	1	0	0	0	0	0	0	0	0	0	0	1	0	0
cgfdb019491	Human	Stool		0882_005_001	21	15	6	jejuni	2012	0	0	1	0	0	0	0	1	1	1	1	0	0	0	0	1	1	0	0	0	0	1	1	0	0	0	1	0	0	0	0	0	0	0	0	0	0	1	0	0
cgfdb012204	Chicken	thighs	+|+	0882_005_004	1	1	0	jejuni	2012	0	0	1	0	0	0	1	1	1	1	1	0	0	0	0	1	1	0	0	0	0	1	1	0	0	0	1	0	0	0	0	0	0	0	0	0	0	1	0	0
cgfdb012208	Chicken	thighs	-|-	0882_006_001	3	3	0	jejuni	2012	0	0	1	0	0	0	0	1	1	1	1	0	0	1	0	1	1	0	0	0	0	1	1	0	0	0	1	0	0	0	0	0	0	0	0	0	0	1	0	0
cgfdb012209	Chicken	drumsticks	+|+	0882_006_001	3	3	0	jejuni	2012	0	0	1	0	0	0	0	1	1	1	1	0	0	1	0	1	1	0	0	0	0	1	1	0	0	0	1	0	0	0	0	0	0	0	0	0	0	1	0	0
cgfdb012210	Chicken	breast	+|-	0882_006_001	3	3	0	jejuni	2012	0	0	1	0	0	0	0	1	1	1	1	0	0	1	0	1	1	0	0	0	0	1	1	0	0	0	1	0	0	0	0	0	0	0	0	0	0	1	0	0
cgfdb012274	Chicken	legs	+|+	0891_001_001	5	1	4	jejuni	2012	0	0	1	0	0	0	1	1	1	1	1	0	0	0	0	1	1	0	0	1	0	0	1	0	0	0	1	0	1	1	0	0	0	0	0	0	0	1	0	0
cgfdb012275	Human	Stool		0891_001_001	5	1	4	jejuni	2012	0	0	1	0	0	0	1	1	1	1	1	0	0	0	0	1	1	0	0	1	0	0	1	0	0	0	1	0	1	1	0	0	0	0	0	0	0	1	0	0
cgfdb012276	Human	Stool		0891_001_001	5	1	4	jejuni	2012	0	0	1	0	0	0	1	1	1	1	1	0	0	0	0	1	1	0	0	1	0	0	1	0	0	0	1	0	1	1	0	0	0	0	0	0	0	1	0	0
cgfdb019477	Human	Stool		0891_001_001	5	1	4	jejuni	2014	0	0	1	0	0	0	1	1	1	1	1	0	0	0	0	1	1	0	0	1	0	0	1	0	0	0	1	0	1	1	0	0	0	0	0	0	0	1	0	0
cgfdb019478	Human	Stool		0891_001_001	5	1	4	jejuni	2014	0	0	1	0	0	0	1	1	1	1	1	0	0	0	0	1	1	0	0	1	0	0	1	0	0	0	1	0	1	1	0	0	0	0	0	0	0	1	0	0
cgfdb012293	Human	Stool		0891_001_006	1	0	1	jejuni	2012	0	0	1	1	0	0	1	1	1	1	1	0	0	0	0	1	1	0	0	1	0	0	1	0	0	0	1	0	1	1	0	1	0	0	0	0	0	1	0	0
cgfdb012356	Chicken	drumsticks	+|+	0893_001_001	3	2	1	jejuni	2012	0	0	1	0	0	0	1	1	1	1	1	0	0	0	0	1	1	0	0	0	0	1	1	0	0	0	1	0	1	1	0	0	0	0	0	0	0	1	0	0
cgfdb012357	Chicken	thighs	+|+	0893_001_001	3	2	1	jejuni	2012	0	0	1	0	0	0	1	1	1	1	1	0	0	0	0	1	1	0	0	0	0	1	1	0	0	0	1	0	1	1	0	0	0	0	0	0	0	1	0	0
cgfdb012358	Human	Stool		0893_001_001	3	2	1	jejuni	2012	0	0	1	0	0	0	1	1	1	1	1	0	0	0	0	1	1	0	0	0	0	1	1	0	0	0	1	0	1	1	0	0	0	0	0	0	0	1	0	0
cgfdb012365	Chicken	wing, split	+|+	0893_001_005	2	2	0	jejuni	2012	0	0	1	0	0	0	1	1	1	1	1	0	0	0	0	1	1	0	0	0	0	1	1	1	0	0	1	0	1	1	0	0	0	0	0	0	0	1	0	0
cgfdb012366	Chicken	breast, fillet	-|-	0893_001_005	2	2	0	jejuni	2012	0	0	1	0	0	0	1	1	1	1	1	0	0	0	0	1	1	0	0	0	0	1	1	1	0	0	1	0	1	1	0	0	0	0	0	0	0	1	0	0
cgfdb012369	Chicken	breast	+|-	0893_002_002	1	1	0	jejuni	2012	0	0	1	0	0	0	0	1	1	1	1	0	0	0	0	1	1	0	0	0	0	1	1	0	0	0	1	0	1	1	0	0	0	0	0	0	0	1	0	0
cgfdb019434	Human	Stool		0898_004_002	1	0	1	jejuni	2012	0	0	1	1	0	0	1	1	1	1	1	0	0	0	0	1	1	1	1	1	0	1	1	0	0	0	0	0	0	0	1	0	0	0	0	0	0	0	0	1
cgfdb012578	Chicken	breast, fillet	-|-	0904_001_001	1	1	0	jejuni	2012	0	0	1	1	0	0	1	1	1	1	1	0	0	0	0	1	1	1	1	1	0	1	1	0	0	0	1	0	0	0	0	0	0	0	0	1	0	0	0	0
cgfdb012616	Chicken	breast	-|-	0904_001_002	3	1	2	jejuni	2012	0	0	1	1	0	0	1	1	1	1	1	0	0	0	0	1	1	1	1	1	0	1	1	0	0	0	1	0	0	0	0	0	0	0	0	0	0	0	0	0
cgfdb021581	Human	Stool		0904_001_002	3	1	2	jejuni		0	0	1	1	0	0	1	1	1	1	1	0	0	0	0	1	1	1	1	1	0	1	1	0	0	0	1	0	0	0	0	0	0	0	0	0	0	0	0	0
cgfdb021582	Human	Stool		0904_001_002	3	1	2	jejuni		0	0	1	1	0	0	1	1	1	1	1	0	0	0	0	1	1	1	1	1	0	1	1	0	0	0	1	0	0	0	0	0	0	0	0	0	0	0	0	0
cgfdb012621	Chicken	drumsticks	+|+	0904_001_003	1	1	0	jejuni	2012	0	0	1	0	0	0	1	1	1	1	1	0	0	0	0	1	1	1	1	1	0	1	1	0	0	0	1	0	0	0	0	0	0	0	0	1	0	0	0	0
cgfdb012699	Chicken	breast	-|-	0904_002_002	3	1	2	jejuni	2012	0	0	1	0	0	0	1	1	1	1	1	0	0	0	0	1	1	1	1	1	0	1	1	0	0	0	1	0	0	0	0	0	0	0	0	0	0	0	0	0
cgfdb019431	Human	Stool		0904_002_002	3	1	2	jejuni	2013	0	0	1	0	0	0	1	1	1	1	1	0	0	0	0	1	1	1	1	1	0	1	1	0	0	0	1	0	0	0	0	0	0	0	0	0	0	0	0	0
cgfdb019432	Human	Stool		0904_002_002	3	1	2	jejuni	2015	0	0	1	0	0	0	1	1	1	1	1	0	0	0	0	1	1	1	1	1	0	1	1	0	0	0	1	0	0	0	0	0	0	0	0	0	0	0	0	0
cgfdb019433	Human	Stool		0904_005_004	2	0	2	jejuni	2014	0	0	1	0	0	0	0	1	1	1	1	0	0	0	0	1	1	1	1	1	0	1	1	0	0	0	1	0	0	0	0	0	0	0	0	0	0	0	0	0
cgfdb021603	Human	Stool		0904_005_004	2	0	2	jejuni		0	0	1	0	0	0	0	1	1	1	1	0	0	0	0	1	1	1	1	1	0	1	1	0	0	0	1	0	0	0	0	0	0	0	0	0	0	0	0	0
cgfdb012922	Human	Stool		0922_001_002	7	0	7	jejuni	2012	0	0	1	0	1	1	1	1	1	1	1	0	0	0	0	1	1	1	1	1	0	1	1	0	0	0	1	1	0	0	0	0	0	0	0	0	0	0	0	1
cgfdb019435	Human	Stool		0922_001_002	7	0	7	jejuni	2012	0	0	1	0	1	1	1	1	1	1	1	0	0	0	0	1	1	1	1	1	0	1	1	0	0	0	1	1	0	0	0	0	0	0	0	0	0	0	0	1
cgfdb019436	Human	Stool		0922_001_002	7	0	7	jejuni	2012	0	0	1	0	1	1	1	1	1	1	1	0	0	0	0	1	1	1	1	1	0	1	1	0	0	0	1	1	0	0	0	0	0	0	0	0	0	0	0	1
cgfdb019437	Human	Stool		0922_001_002	7	0	7	jejuni	2012	0	0	1	0	1	1	1	1	1	1	1	0	0	0	0	1	1	1	1	1	0	1	1	0	0	0	1	1	0	0	0	0	0	0	0	0	0	0	0	1
cgfdb019438	Human	Stool		0922_001_002	7	0	7	jejuni	2012	0	0	1	0	1	1	1	1	1	1	1	0	0	0	0	1	1	1	1	1	0	1	1	0	0	0	1	1	0	0	0	0	0	0	0	0	0	0	0	1
cgfdb019439	Human	Stool		0922_001_002	7	0	7	jejuni	2012	0	0	1	0	1	1	1	1	1	1	1	0	0	0	0	1	1	1	1	1	0	1	1	0	0	0	1	1	0	0	0	0	0	0	0	0	0	0	0	1
cgfdb019440	Human	Stool		0922_001_002	7	0	7	jejuni	2012	0	0	1	0	1	1	1	1	1	1	1	0	0	0	0	1	1	1	1	1	0	1	1	0	0	0	1	1	0	0	0	0	0	0	0	0	0	0	0	1
cgfdb021448	Human	Stool		0923_001_002	1	0	1	jejuni		0	1	1	0	0	0	1	0	0	1	1	0	0	0	0	1	1	1	1	1	0	1	1	1	0	0	1	1	1	1	0	0	0	0	0	0	0	0	0	0
cgfdb013046	Chicken	thighs	-|-	0923_002_001	10	8	2	jejuni	2012	0	0	1	0	0	0	1	0	0	1	1	0	0	0	0	1	1	1	1	1	0	1	1	1	0	0	1	1	1	1	0	0	0	0	0	0	0	0	0	0
cgfdb013047	Chicken	drumsticks	+|+	0923_002_001	10	8	2	jejuni	2012	0	0	1	0	0	0	1	0	0	1	1	0	0	0	0	1	1	1	1	1	0	1	1	1	0	0	1	1	1	1	0	0	0	0	0	0	0	0	0	0
cgfdb013048	Chicken	drumsticks	+|+	0923_002_001	10	8	2	jejuni	2012	0	0	1	0	0	0	1	0	0	1	1	0	0	0	0	1	1	1	1	1	0	1	1	1	0	0	1	1	1	1	0	0	0	0	0	0	0	0	0	0
cgfdb013049	Chicken	thighs	+|+	0923_002_001	10	8	2	jejuni	2012	0	0	1	0	0	0	1	0	0	1	1	0	0	0	0	1	1	1	1	1	0	1	1	1	0	0	1	1	1	1	0	0	0	0	0	0	0	0	0	0
cgfdb013050	Chicken	wing, split	+|+	0923_002_001	10	8	2	jejuni	2012	0	0	1	0	0	0	1	0	0	1	1	0	0	0	0	1	1	1	1	1	0	1	1	1	0	0	1	1	1	1	0	0	0	0	0	0	0	0	0	0
cgfdb013051	Chicken	drumsticks	+|+	0923_002_001	10	8	2	jejuni	2012	0	0	1	0	0	0	1	0	0	1	1	0	0	0	0	1	1	1	1	1	0	1	1	1	0	0	1	1	1	1	0	0	0	0	0	0	0	0	0	0
cgfdb013052	Chicken	breast	+|-	0923_002_001	10	8	2	jejuni	2012	0	0	1	0	0	0	1	0	0	1	1	0	0	0	0	1	1	1	1	1	0	1	1	1	0	0	1	1	1	1	0	0	0	0	0	0	0	0	0	0
cgfdb013053	Chicken	drumsticks	+|+	0923_002_001	10	8	2	jejuni	2012	0	0	1	0	0	0	1	0	0	1	1	0	0	0	0	1	1	1	1	1	0	1	1	1	0	0	1	1	1	1	0	0	0	0	0	0	0	0	0	0
cgfdb019372	Human	Stool		0923_002_001	10	8	2	jejuni	2013	0	0	1	0	0	0	1	0	0	1	1	0	0	0	0	1	1	1	1	1	0	1	1	1	0	0	1	1	1	1	0	0	0	0	0	0	0	0	0	0
cgfdb021460	Human	Stool		0923_002_001	10	8	2	jejuni		0	0	1	0	0	0	1	0	0	1	1	0	0	0	0	1	1	1	1	1	0	1	1	1	0	0	1	1	1	1	0	0	0	0	0	0	0	0	0	0
cgfdb013070	Human	Stool		0923_007_001	1	0	1	jejuni	2012	0	0	1	1	0	0	1	0	0	1	1	0	0	1	1	1	1	1	1	1	1	1	1	1	0	0	1	1	1	1	0	0	0	0	0	0	1	0	0	0
cgfdb013381	Chicken	drumsticks	+|+	0926_002_001	38	25	13	jejuni	2012	0	0	1	0	0	0	1	1	1	1	1	0	0	0	0	1	1	1	1	1	0	1	1	1	0	0	1	1	1	1	0	0	0	0	0	0	0	0	0	0
cgfdb013382	Chicken	breast	+|+	0926_002_001	38	25	13	jejuni	2012	0	0	1	0	0	0	1	1	1	1	1	0	0	0	0	1	1	1	1	1	0	1	1	1	0	0	1	1	1	1	0	0	0	0	0	0	0	0	0	0
cgfdb013383	Chicken	thighs	+|+	0926_002_001	38	25	13	jejuni	2012	0	0	1	0	0	0	1	1	1	1	1	0	0	0	0	1	1	1	1	1	0	1	1	1	0	0	1	1	1	1	0	0	0	0	0	0	0	0	0	0
cgfdb013384	Chicken	wing, split	+|+	0926_002_001	38	25	13	jejuni	2012	0	0	1	0	0	0	1	1	1	1	1	0	0	0	0	1	1	1	1	1	0	1	1	1	0	0	1	1	1	1	0	0	0	0	0	0	0	0	0	0
cgfdb013385	Chicken	breast	-|-	0926_002_001	38	25	13	jejuni	2012	0	0	1	0	0	0	1	1	1	1	1	0	0	0	0	1	1	1	1	1	0	1	1	1	0	0	1	1	1	1	0	0	0	0	0	0	0	0	0	0
cgfdb013386	Chicken	drumsticks	+|+	0926_002_001	38	25	13	jejuni	2012	0	0	1	0	0	0	1	1	1	1	1	0	0	0	0	1	1	1	1	1	0	1	1	1	0	0	1	1	1	1	0	0	0	0	0	0	0	0	0	0
cgfdb013387	Chicken	breast	-|-	0926_002_001	38	25	13	jejuni	2012	0	0	1	0	0	0	1	1	1	1	1	0	0	0	0	1	1	1	1	1	0	1	1	1	0	0	1	1	1	1	0	0	0	0	0	0	0	0	0	0
cgfdb013388	Chicken	breast	-|-	0926_002_001	38	25	13	jejuni	2012	0	0	1	0	0	0	1	1	1	1	1	0	0	0	0	1	1	1	1	1	0	1	1	1	0	0	1	1	1	1	0	0	0	0	0	0	0	0	0	0
cgfdb013389	Chicken	thighs	+|+	0926_002_001	38	25	13	jejuni	2012	0	0	1	0	0	0	1	1	1	1	1	0	0	0	0	1	1	1	1	1	0	1	1	1	0	0	1	1	1	1	0	0	0	0	0	0	0	0	0	0
cgfdb013390	Chicken	breast	-|-	0926_002_001	38	25	13	jejuni	2012	0	0	1	0	0	0	1	1	1	1	1	0	0	0	0	1	1	1	1	1	0	1	1	1	0	0	1	1	1	1	0	0	0	0	0	0	0	0	0	0
cgfdb013391	Chicken	wing, split	+|+	0926_002_001	38	25	13	jejuni	2012	0	0	1	0	0	0	1	1	1	1	1	0	0	0	0	1	1	1	1	1	0	1	1	1	0	0	1	1	1	1	0	0	0	0	0	0	0	0	0	0
cgfdb013392	Chicken	breast, fillet	-|-	0926_002_001	38	25	13	jejuni	2012	0	0	1	0	0	0	1	1	1	1	1	0	0	0	0	1	1	1	1	1	0	1	1	1	0	0	1	1	1	1	0	0	0	0	0	0	0	0	0	0
cgfdb013393	Chicken	breast, halves	+|+	0926_002_001	38	25	13	jejuni	2012	0	0	1	0	0	0	1	1	1	1	1	0	0	0	0	1	1	1	1	1	0	1	1	1	0	0	1	1	1	1	0	0	0	0	0	0	0	0	0	0
cgfdb013394	Chicken	thighs	-|-	0926_002_001	38	25	13	jejuni	2012	0	0	1	0	0	0	1	1	1	1	1	0	0	0	0	1	1	1	1	1	0	1	1	1	0	0	1	1	1	1	0	0	0	0	0	0	0	0	0	0
cgfdb013395	Chicken	thighs	+|+	0926_002_001	38	25	13	jejuni	2012	0	0	1	0	0	0	1	1	1	1	1	0	0	0	0	1	1	1	1	1	0	1	1	1	0	0	1	1	1	1	0	0	0	0	0	0	0	0	0	0
cgfdb013396	Chicken	wing, split	+|+	0926_002_001	38	25	13	jejuni	2012	0	0	1	0	0	0	1	1	1	1	1	0	0	0	0	1	1	1	1	1	0	1	1	1	0	0	1	1	1	1	0	0	0	0	0	0	0	0	0	0
cgfdb013397	Chicken	thighs	+|+	0926_002_001	38	25	13	jejuni	2012	0	0	1	0	0	0	1	1	1	1	1	0	0	0	0	1	1	1	1	1	0	1	1	1	0	0	1	1	1	1	0	0	0	0	0	0	0	0	0	0
cgfdb013398	Chicken	breast	-|-	0926_002_001	38	25	13	jejuni	2012	0	0	1	0	0	0	1	1	1	1	1	0	0	0	0	1	1	1	1	1	0	1	1	1	0	0	1	1	1	1	0	0	0	0	0	0	0	0	0	0
cgfdb013399	Chicken	breast	-|-	0926_002_001	38	25	13	jejuni	2012	0	0	1	0	0	0	1	1	1	1	1	0	0	0	0	1	1	1	1	1	0	1	1	1	0	0	1	1	1	1	0	0	0	0	0	0	0	0	0	0
cgfdb013400	Chicken	drumsticks	+|+	0926_002_001	38	25	13	jejuni	2012	0	0	1	0	0	0	1	1	1	1	1	0	0	0	0	1	1	1	1	1	0	1	1	1	0	0	1	1	1	1	0	0	0	0	0	0	0	0	0	0
cgfdb013401	Chicken	wing, split	+|+	0926_002_001	38	25	13	jejuni	2012	0	0	1	0	0	0	1	1	1	1	1	0	0	0	0	1	1	1	1	1	0	1	1	1	0	0	1	1	1	1	0	0	0	0	0	0	0	0	0	0
cgfdb013402	Chicken	thighs	-|-	0926_002_001	38	25	13	jejuni	2012	0	0	1	0	0	0	1	1	1	1	1	0	0	0	0	1	1	1	1	1	0	1	1	1	0	0	1	1	1	1	0	0	0	0	0	0	0	0	0	0
cgfdb013403	Chicken	thighs	-|-	0926_002_001	38	25	13	jejuni	2012	0	0	1	0	0	0	1	1	1	1	1	0	0	0	0	1	1	1	1	1	0	1	1	1	0	0	1	1	1	1	0	0	0	0	0	0	0	0	0	0
cgfdb013404	Chicken	thighs	-|-	0926_002_001	38	25	13	jejuni	2012	0	0	1	0	0	0	1	1	1	1	1	0	0	0	0	1	1	1	1	1	0	1	1	1	0	0	1	1	1	1	0	0	0	0	0	0	0	0	0	0
cgfdb013405	Human	Stool		0926_002_001	38	25	13	jejuni	2012	0	0	1	0	0	0	1	1	1	1	1	0	0	0	0	1	1	1	1	1	0	1	1	1	0	0	1	1	1	1	0	0	0	0	0	0	0	0	0	0
cgfdb013406	Human	Stool		0926_002_001	38	25	13	jejuni	2012	0	0	1	0	0	0	1	1	1	1	1	0	0	0	0	1	1	1	1	1	0	1	1	1	0	0	1	1	1	1	0	0	0	0	0	0	0	0	0	0
cgfdb013407	Human	Stool		0926_002_001	38	25	13	jejuni	2012	0	0	1	0	0	0	1	1	1	1	1	0	0	0	0	1	1	1	1	1	0	1	1	1	0	0	1	1	1	1	0	0	0	0	0	0	0	0	0	0
cgfdb013408	Chicken	breast	+|+	0926_002_001	38	25	13	jejuni	2012	0	0	1	0	0	0	1	1	1	1	1	0	0	0	0	1	1	1	1	1	0	1	1	1	0	0	1	1	1	1	0	0	0	0	0	0	0	0	0	0
cgfdb019346	Human	Stool		0926_002_001	38	25	13	jejuni	2014	0	0	1	0	0	0	1	1	1	1	1	0	0	0	0	1	1	1	1	1	0	1	1	1	0	0	1	1	1	1	0	0	0	0	0	0	0	0	0	0
cgfdb019347	Human	Stool		0926_002_001	38	25	13	jejuni	2014	0	0	1	0	0	0	1	1	1	1	1	0	0	0	0	1	1	1	1	1	0	1	1	1	0	0	1	1	1	1	0	0	0	0	0	0	0	0	0	0
cgfdb019348	Human	Stool		0926_002_001	38	25	13	jejuni	2014	0	0	1	0	0	0	1	1	1	1	1	0	0	0	0	1	1	1	1	1	0	1	1	1	0	0	1	1	1	1	0	0	0	0	0	0	0	0	0	0
cgfdb019349	Human	Stool		0926_002_001	38	25	13	jejuni	2014	0	0	1	0	0	0	1	1	1	1	1	0	0	0	0	1	1	1	1	1	0	1	1	1	0	0	1	1	1	1	0	0	0	0	0	0	0	0	0	0
cgfdb019350	Human	Stool		0926_002_001	38	25	13	jejuni		0	0	1	0	0	0	1	1	1	1	1	0	0	0	0	1	1	1	1	1	0	1	1	1	0	0	1	1	1	1	0	0	0	0	0	0	0	0	0	0
cgfdb019351	Human	Stool		0926_002_001	38	25	13	jejuni	2012	0	0	1	0	0	0	1	1	1	1	1	0	0	0	0	1	1	1	1	1	0	1	1	1	0	0	1	1	1	1	0	0	0	0	0	0	0	0	0	0
cgfdb021423	Human	Stool		0926_002_001	38	25	13	jejuni		0	0	1	0	0	0	1	1	1	1	1	0	0	0	0	1	1	1	1	1	0	1	1	1	0	0	1	1	1	1	0	0	0	0	0	0	0	0	0	0
cgfdb021424	Human	Stool		0926_002_001	38	25	13	jejuni		0	0	1	0	0	0	1	1	1	1	1	0	0	0	0	1	1	1	1	1	0	1	1	1	0	0	1	1	1	1	0	0	0	0	0	0	0	0	0	0
cgfdb021425	Human	Stool		0926_002_001	38	25	13	jejuni		0	0	1	0	0	0	1	1	1	1	1	0	0	0	0	1	1	1	1	1	0	1	1	1	0	0	1	1	1	1	0	0	0	0	0	0	0	0	0	0
cgfdb021426	Human	Stool		0926_002_001	38	25	13	jejuni		0	0	1	0	0	0	1	1	1	1	1	0	0	0	0	1	1	1	1	1	0	1	1	1	0	0	1	1	1	1	0	0	0	0	0	0	0	0	0	0
cgfdb013441	Chicken	drumsticks	+|+	0926_002_007	1	1	0	jejuni	2012	0	0	1	0	0	0	1	1	0	1	1	0	0	0	0	1	1	1	1	1	0	1	1	1	0	0	1	1	1	1	0	0	0	0	0	0	0	0	0	0
cgfdb013442	Chicken	legs	+|+	0926_002_008	1	1	0	jejuni	2012	0	0	1	0	0	0	1	1	1	1	1	0	0	0	0	1	1	1	1	1	0	1	1	1	0	0	1	1	1	1	0	0	0	0	0	1	0	1	0	0
cgfdb021548	Human	Stool		0933_004_002	2	0	2	jejuni		0	0	1	0	0	0	1	1	1	1	1	0	0	0	0	1	1	1	1	1	0	1	1	0	0	0	1	0	1	1	0	0	0	0	0	0	0	0	0	0
cgfdb021549	Human	Stool		0933_004_002	2	0	2	jejuni		0	0	1	0	0	0	1	1	1	1	1	0	0	0	0	1	1	1	1	1	0	1	1	0	0	0	1	0	1	1	0	0	0	0	0	0	0	0	0	0
cgfdb013632	Chicken	breast	+|+	0933_006_002	1	1	0	jejuni	2012	0	0	1	0	0	0	1	1	1	1	1	0	0	0	0	1	1	1	1	1	0	1	1	0	0	0	1	1	1	1	0	0	0	0	0	0	0	0	0	0
cgfdb013697	Chicken	breast	-|-	0933_008_001	6	1	5	jejuni	2012	0	1	1	0	0	0	1	1	1	1	1	0	0	0	0	1	1	1	1	1	0	1	1	0	0	0	1	0	1	1	0	0	0	0	0	0	0	0	0	0
cgfdb019409	Human	Stool		0933_008_001	6	1	5	jejuni	2014	0	1	1	0	0	0	1	1	1	1	1	0	0	0	0	1	1	1	1	1	0	1	1	0	0	0	1	0	1	1	0	0	0	0	0	0	0	0	0	0
cgfdb019410	Human	Stool		0933_008_001	6	1	5	jejuni	2014	0	1	1	0	0	0	1	1	1	1	1	0	0	0	0	1	1	1	1	1	0	1	1	0	0	0	1	0	1	1	0	0	0	0	0	0	0	0	0	0
cgfdb019411	Human	Stool		0933_008_001	6	1	5	jejuni		0	1	1	0	0	0	1	1	1	1	1	0	0	0	0	1	1	1	1	1	0	1	1	0	0	0	1	0	1	1	0	0	0	0	0	0	0	0	0	0
cgfdb019412	Human	Stool		0933_008_001	6	1	5	jejuni	2014	0	1	1	0	0	0	1	1	1	1	1	0	0	0	0	1	1	1	1	1	0	1	1	0	0	0	1	0	1	1	0	0	0	0	0	0	0	0	0	0
cgfdb021529	Human	Stool		0933_008_001	6	1	5	jejuni		0	1	1	0	0	0	1	1	1	1	1	0	0	0	0	1	1	1	1	1	0	1	1	0	0	0	1	0	1	1	0	0	0	0	0	0	0	0	0	0
cgfdb013735	Chicken	legs	+|+	0938_002_002	1	1	0	jejuni	2012	0	0	1	0	0	0	1	1	1	1	0	0	0	0	0	1	0	1	1	1	0	1	1	0	0	0	1	0	1	1	0	0	0	0	0	1	0	0	0	0
cgfdb019424	Human	Stool		0952_003_002	3	0	3	jejuni	2014	0	0	1	0	0	0	1	0	0	1	1	0	0	0	0	0	1	1	1	1	0	1	1	0	0	0	1	0	0	0	1	0	0	0	0	0	0	0	0	0
cgfdb019425	Human	Stool		0952_003_002	3	0	3	jejuni	2014	0	0	1	0	0	0	1	0	0	1	1	0	0	0	0	0	1	1	1	1	0	1	1	0	0	0	1	0	0	0	1	0	0	0	0	0	0	0	0	0
cgfdb019426	Human	Stool		0952_003_002	3	0	3	jejuni	2014	0	0	1	0	0	0	1	0	0	1	1	0	0	0	0	0	1	1	1	1	0	1	1	0	0	0	1	0	0	0	1	0	0	0	0	0	0	0	0	0
cgfdb013934	Human	Stool		0956_001_004	1	0	1	jejuni	2012	0	0	1	0	1	1	1	0	0	1	1	0	0	0	0	0	1	1	1	1	0	1	1	0	0	0	1	0	1	1	1	0	0	0	0	0	1	0	0	0
cgfdb014151	Chicken	breast	-|-	0957_001_001	15	11	4	jejuni	2012	0	0	1	0	0	0	1	0	0	1	1	0	0	0	0	1	1	1	1	1	0	1	1	0	0	0	1	0	1	1	0	0	0	0	0	0	0	0	0	0
cgfdb014152	Chicken	breast, fillet	-|-	0957_001_001	15	11	4	jejuni	2012	0	0	1	0	0	0	1	0	0	1	1	0	0	0	0	1	1	1	1	1	0	1	1	0	0	0	1	0	1	1	0	0	0	0	0	0	0	0	0	0
cgfdb014153	Chicken	drumsticks	+|+	0957_001_001	15	11	4	jejuni	2012	0	0	1	0	0	0	1	0	0	1	1	0	0	0	0	1	1	1	1	1	0	1	1	0	0	0	1	0	1	1	0	0	0	0	0	0	0	0	0	0
cgfdb014154	Chicken	wing, split	+|+	0957_001_001	15	11	4	jejuni	2012	0	0	1	0	0	0	1	0	0	1	1	0	0	0	0	1	1	1	1	1	0	1	1	0	0	0	1	0	1	1	0	0	0	0	0	0	0	0	0	0
cgfdb014155	Chicken	thighs	+|+	0957_001_001	15	11	4	jejuni	2012	0	0	1	0	0	0	1	0	0	1	1	0	0	0	0	1	1	1	1	1	0	1	1	0	0	0	1	0	1	1	0	0	0	0	0	0	0	0	0	0
cgfdb014156	Chicken	thighs	-|-	0957_001_001	15	11	4	jejuni	2012	0	0	1	0	0	0	1	0	0	1	1	0	0	0	0	1	1	1	1	1	0	1	1	0	0	0	1	0	1	1	0	0	0	0	0	0	0	0	0	0
cgfdb014157	Chicken	breast	-|-	0957_001_001	15	11	4	jejuni	2012	0	0	1	0	0	0	1	0	0	1	1	0	0	0	0	1	1	1	1	1	0	1	1	0	0	0	1	0	1	1	0	0	0	0	0	0	0	0	0	0
cgfdb014158	Chicken	thighs	+|+	0957_001_001	15	11	4	jejuni	2012	0	0	1	0	0	0	1	0	0	1	1	0	0	0	0	1	1	1	1	1	0	1	1	0	0	0	1	0	1	1	0	0	0	0	0	0	0	0	0	0
cgfdb014159	Chicken	wing, split	+|+	0957_001_001	15	11	4	jejuni	2012	0	0	1	0	0	0	1	0	0	1	1	0	0	0	0	1	1	1	1	1	0	1	1	0	0	0	1	0	1	1	0	0	0	0	0	0	0	0	0	0
cgfdb014160	Chicken	breast, fillet	-|-	0957_001_001	15	11	4	jejuni	2012	0	0	1	0	0	0	1	0	0	1	1	0	0	0	0	1	1	1	1	1	0	1	1	0	0	0	1	0	1	1	0	0	0	0	0	0	0	0	0	0
cgfdb014161	Chicken	drumsticks	+|+	0957_001_001	15	11	4	jejuni	2012	0	0	1	0	0	0	1	0	0	1	1	0	0	0	0	1	1	1	1	1	0	1	1	0	0	0	1	0	1	1	0	0	0	0	0	0	0	0	0	0
cgfdb019398	Human	Stool		0957_001_001	15	11	4	jejuni	2014	0	0	1	0	0	0	1	0	0	1	1	0	0	0	0	1	1	1	1	1	0	1	1	0	0	0	1	0	1	1	0	0	0	0	0	0	0	0	0	0
cgfdb019399	Human	Stool		0957_001_001	15	11	4	jejuni	2014	0	0	1	0	0	0	1	0	0	1	1	0	0	0	0	1	1	1	1	1	0	1	1	0	0	0	1	0	1	1	0	0	0	0	0	0	0	0	0	0
cgfdb019400	Human	Stool		0957_001_001	15	11	4	jejuni	2014	0	0	1	0	0	0	1	0	0	1	1	0	0	0	0	1	1	1	1	1	0	1	1	0	0	0	1	0	1	1	0	0	0	0	0	0	0	0	0	0
cgfdb021501	Human	Stool		0957_001_001	15	11	4	jejuni		0	0	1	0	0	0	1	0	0	1	1	0	0	0	0	1	1	1	1	1	0	1	1	0	0	0	1	0	1	1	0	0	0	0	0	0	0	0	0	0
cgfdb014168	Chicken	legs	+|+	0957_001_005	1	1	0	jejuni	2012	0	0	1	0	1	0	1	0	0	1	1	0	0	0	0	1	1	1	1	1	0	1	1	0	0	0	1	0	1	1	0	0	0	0	0	0	0	0	0	0
cgfdb014193	Chicken	thighs	+|-	0957_004_001	5	5	0	jejuni	2012	0	0	1	0	0	0	1	0	0	1	1	0	0	0	0	1	1	1	1	1	0	1	1	0	0	0	1	0	1	1	0	0	0	0	0	1	0	0	0	0
cgfdb014194	Chicken	thighs	-|-	0957_004_001	5	5	0	jejuni	2012	0	0	1	0	0	0	1	0	0	1	1	0	0	0	0	1	1	1	1	1	0	1	1	0	0	0	1	0	1	1	0	0	0	0	0	1	0	0	0	0
cgfdb014195	Chicken	thighs	+|+	0957_004_001	5	5	0	jejuni	2012	0	0	1	0	0	0	1	0	0	1	1	0	0	0	0	1	1	1	1	1	0	1	1	0	0	0	1	0	1	1	0	0	0	0	0	1	0	0	0	0
cgfdb014196	Chicken	thighs	-|-	0957_004_001	5	5	0	jejuni	2012	0	0	1	0	0	0	1	0	0	1	1	0	0	0	0	1	1	1	1	1	0	1	1	0	0	0	1	0	1	1	0	0	0	0	0	1	0	0	0	0
cgfdb014197	Chicken	thighs	+|+	0957_004_001	5	5	0	jejuni	2012	0	0	1	0	0	0	1	0	0	1	1	0	0	0	0	1	1	1	1	1	0	1	1	0	0	0	1	0	1	1	0	0	0	0	0	1	0	0	0	0
cgfdb014348	Chicken	thighs	+|+	0960_003_002	4	2	2	jejuni	2012	0	0	1	0	0	0	0	0	0	1	1	0	0	0	0	1	1	0	0	0	0	1	1	0	0	0	1	0	1	1	0	0	0	0	0	0	0	1	0	0
cgfdb014349	Chicken	drumsticks	+|+	0960_003_002	4	2	2	jejuni	2012	0	0	1	0	0	0	0	0	0	1	1	0	0	0	0	1	1	0	0	0	0	1	1	0	0	0	1	0	1	1	0	0	0	0	0	0	0	1	0	0
cgfdb019452	Human	Stool		0960_003_002	4	2	2	jejuni	2014	0	0	1	0	0	0	0	0	0	1	1	0	0	0	0	1	1	0	0	0	0	1	1	0	0	0	1	0	1	1	0	0	0	0	0	0	0	1	0	0
cgfdb019453	Human	Stool		0960_003_002	4	2	2	jejuni	2015	0	0	1	0	0	0	0	0	0	1	1	0	0	0	0	1	1	0	0	0	0	1	1	0	0	0	1	0	1	1	0	0	0	0	0	0	0	1	0	0
cgfdb019466	Human	Stool		0960_003_006	1	0	1	coli		0	0	1	0	0	0	0	0	0	1	1	0	0	0	0	1	1	0	0	0	0	1	1	1	0	0	1	1	1	1	0	0	0	0	0	0	0	1	0	0
cgfdb014356	Chicken	legs	+|+	0960_004_003	1	1	0	jejuni	2012	0	0	1	0	0	0	0	0	0	1	1	0	0	0	0	1	1	1	0	0	0	1	1	0	0	0	1	0	1	1	0	0	0	0	0	0	0	0	0	0
cgfdb014357	Human	Stool		0960_004_004	1	0	1	jejuni	2012	0	0	1	0	0	0	0	0	0	1	1	0	0	0	0	1	1	0	0	0	0	1	1	0	0	0	1	0	1	1	0	0	0	0	0	1	0	0	0	0
cgfdb019484	Human	Stool		0960_006_002	1	0	1	jejuni	2014	0	0	1	0	0	0	1	0	0	1	1	0	0	0	0	1	1	0	0	1	0	0	1	0	0	0	1	0	1	1	0	1	0	0	0	0	0	1	0	0
cgfdb014468	Chicken	breast	-|-	0960_007_001	16	10	6	jejuni	2012	0	0	1	0	0	0	1	0	0	1	1	0	0	0	0	1	1	0	0	1	0	1	1	0	0	0	1	0	1	1	0	0	0	0	0	0	0	1	0	0
cgfdb014469	Chicken	thighs	-|-	0960_007_001	16	10	6	jejuni	2012	0	0	1	0	0	0	1	0	0	1	1	0	0	0	0	1	1	0	0	1	0	1	1	0	0	0	1	0	1	1	0	0	0	0	0	0	0	1	0	0
cgfdb014470	Chicken	drumsticks	+|+	0960_007_001	16	10	6	jejuni	2012	0	0	1	0	0	0	1	0	0	1	1	0	0	0	0	1	1	0	0	1	0	1	1	0	0	0	1	0	1	1	0	0	0	0	0	0	0	1	0	0
cgfdb014471	Chicken	thighs	-|-	0960_007_001	16	10	6	jejuni	2012	0	0	1	0	0	0	1	0	0	1	1	0	0	0	0	1	1	0	0	1	0	1	1	0	0	0	1	0	1	1	0	0	0	0	0	0	0	1	0	0
cgfdb014472	Chicken	breast, halves	+|+	0960_007_001	16	10	6	jejuni	2012	0	0	1	0	0	0	1	0	0	1	1	0	0	0	0	1	1	0	0	1	0	1	1	0	0	0	1	0	1	1	0	0	0	0	0	0	0	1	0	0
cgfdb014473	Chicken	wing	+|+	0960_007_001	16	10	6	jejuni	2012	0	0	1	0	0	0	1	0	0	1	1	0	0	0	0	1	1	0	0	1	0	1	1	0	0	0	1	0	1	1	0	0	0	0	0	0	0	1	0	0
cgfdb014474	Chicken	breast	-|-	0960_007_001	16	10	6	jejuni	2012	0	0	1	0	0	0	1	0	0	1	1	0	0	0	0	1	1	0	0	1	0	1	1	0	0	0	1	0	1	1	0	0	0	0	0	0	0	1	0	0
cgfdb014475	Chicken	breast	-|-	0960_007_001	16	10	6	jejuni	2012	0	0	1	0	0	0	1	0	0	1	1	0	0	0	0	1	1	0	0	1	0	1	1	0	0	0	1	0	1	1	0	0	0	0	0	0	0	1	0	0
cgfdb014476	Chicken	thighs	+|+	0960_007_001	16	10	6	jejuni	2012	0	0	1	0	0	0	1	0	0	1	1	0	0	0	0	1	1	0	0	1	0	1	1	0	0	0	1	0	1	1	0	0	0	0	0	0	0	1	0	0
cgfdb014477	Chicken	breast	-|-	0960_007_001	16	10	6	jejuni	2012	0	0	1	0	0	0	1	0	0	1	1	0	0	0	0	1	1	0	0	1	0	1	1	0	0	0	1	0	1	1	0	0	0	0	0	0	0	1	0	0
cgfdb019457	Human	Stool		0960_007_001	16	10	6	jejuni	2014	0	0	1	0	0	0	1	0	0	1	1	0	0	0	0	1	1	0	0	1	0	1	1	0	0	0	1	0	1	1	0	0	0	0	0	0	0	1	0	0
cgfdb019458	Human	Stool		0960_007_001	16	10	6	jejuni	2014	0	0	1	0	0	0	1	0	0	1	1	0	0	0	0	1	1	0	0	1	0	1	1	0	0	0	1	0	1	1	0	0	0	0	0	0	0	1	0	0
cgfdb019459	Human	Stool		0960_007_001	16	10	6	jejuni	2014	0	0	1	0	0	0	1	0	0	1	1	0	0	0	0	1	1	0	0	1	0	1	1	0	0	0	1	0	1	1	0	0	0	0	0	0	0	1	0	0
cgfdb019460	Human	Stool		0960_007_001	16	10	6	jejuni	2014	0	0	1	0	0	0	1	0	0	1	1	0	0	0	0	1	1	0	0	1	0	1	1	0	0	0	1	0	1	1	0	0	0	0	0	0	0	1	0	0
cgfdb019461	Human	Stool		0960_007_001	16	10	6	jejuni	2014	0	0	1	0	0	0	1	0	0	1	1	0	0	0	0	1	1	0	0	1	0	1	1	0	0	0	1	0	1	1	0	0	0	0	0	0	0	1	0	0
cgfdb021736	Human	Stool		0960_007_001	16	10	6	jejuni		0	0	1	0	0	0	1	0	0	1	1	0	0	0	0	1	1	0	0	1	0	1	1	0	0	0	1	0	1	1	0	0	0	0	0	0	0	1	0	0
cgfdb014482	Chicken	thighs	+|+	0960_007_004	1	1	0	jejuni	2012	0	0	1	0	0	0	1	0	0	1	1	0	0	0	0	1	1	0	0	1	0	1	1	1	0	0	1	1	1	1	0	0	0	0	0	0	0	1	0	0
cgfdb014493	Chicken	wing	+|+	0960_011_001	1	1	0	jejuni	2012	0	0	1	0	0	0	1	1	0	1	1	0	0	0	0	1	1	0	0	1	0	1	1	0	0	0	1	0	1	1	0	0	0	0	0	0	1	1	0	1
cgfdb014532	Chicken	thighs	-|-	0982_001_001	3	3	0	jejuni	2012	0	0	1	1	1	1	0	1	1	1	1	1	1	1	1	1	1	1	1	1	1	1	1	0	0	0	1	1	0	0	0	0	0	0	0	1	0	0	0	0
cgfdb014533	Chicken	breast	-|-	0982_001_001	3	3	0	jejuni	2012	0	0	1	1	1	1	0	1	1	1	1	1	1	1	1	1	1	1	1	1	1	1	1	0	0	0	1	1	0	0	0	0	0	0	0	1	0	0	0	0
cgfdb014534	Chicken	breast	+|+	0982_001_001	3	3	0	jejuni	2012	0	0	1	1	1	1	0	1	1	1	1	1	1	1	1	1	1	1	1	1	1	1	1	0	0	0	1	1	0	0	0	0	0	0	0	1	0	0	0	0
cgfdb014714	Human	Stool		0982_001_002	5	0	5	jejuni	2012	0	0	1	1	1	1	0	1	1	1	1	1	1	1	1	1	1	1	1	1	1	1	1	0	0	0	1	1	0	0	0	0	0	0	0	0	0	0	0	0
cgfdb014715	Human	Stool		0982_001_002	5	0	5	jejuni	2012	0	0	1	1	1	1	0	1	1	1	1	1	1	1	1	1	1	1	1	1	1	1	1	0	0	0	1	1	0	0	0	0	0	0	0	0	0	0	0	0
cgfdb019869	Human	Stool		0982_001_002	5	0	5	jejuni	2014	0	0	1	1	1	1	0	1	1	1	1	1	1	1	1	1	1	1	1	1	1	1	1	0	0	0	1	1	0	0	0	0	0	0	0	0	0	0	0	0
cgfdb020621	Human	Stool		0982_001_002	5	0	5	jejuni		0	0	1	1	1	1	0	1	1	1	1	1	1	1	1	1	1	1	1	1	1	1	1	0	0	0	1	1	0	0	0	0	0	0	0	0	0	0	0	0
cgfdb020622	Human	Stool		0982_001_002	5	0	5	jejuni		0	0	1	1	1	1	0	1	1	1	1	1	1	1	1	1	1	1	1	1	1	1	1	0	0	0	1	1	0	0	0	0	0	0	0	0	0	0	0	0
cgfdb014782	Chicken	breast, fillet	-|-	0982_007_003	1	1	0	jejuni	2012	0	0	1	1	1	1	1	1	1	1	1	1	1	1	1	1	1	1	1	1	1	1	1	0	0	0	1	1	0	0	0	0	0	0	0	1	0	0	0	0
